# Supplementary material for: 3-Amino-5-(piperidin-1-yl)thio­phene-2,4-dicarbonitrile
Source: Acta Crystallogr Sect E Struct Rep Online. 2011 Dec 17;68(Pt 1):o138. doi: 10.1107/S1600536811052950 (PMC3254482; doi:10.1107/S1600536811052950)
Supplement: Supplementary file 1 [file e-68-0o138-sup1.cif]

##############################################################################
#                                                                            #
# This CIF contains the data in a paper accepted for publication in          #
# Acta Crystallographica Section E. It conforms to the requirements of       #
# Notes for Authors for Acta Crystallographica Section E, and has been       #
# peer reviewed under the auspices of the IUCr Commission on Journals.       #
#                                                                            #
# Full details of the Crystallographic Information File format               #
# are given in the paper "The Crystallographic Information File (CIF):       #
# a New Standard Archive File for Crystallography" by S. R. Hall, F. H.      #
# Allen and I. D. Brown [Acta Cryst. (1991), A47, 655-685].                  #
#                                                                            #
# The current version of the core CIF dictionary is obtainable from          #
# ftp://ftp.iucr.org/pub/cif_core.dic.                                       #
#                                                                            #
# Software is freely available for graphical display of the structure(s)     #
# in this CIF. For information consult the CIF software page                 #
# http://www.iucr.org/resources/cif/software.                                #
#                                                                            #
# This file may be used for bona fide research purposes within the           #
# scientific community so long as proper attribution is given to the journal # 
# article from which it was obtained.                                        #
#                                                                            #
##############################################################################
data_I
_audit_creation_method     SHELXL-97
_chemical_name_systematic
;
3-Amino-5-(piperidin-1-yl)thiophene-2,4-dicarbonitrile
;
_chemical_name_common     ?
_chemical_formula_moiety     'C11 H12 N4 S'
_chemical_formula_sum     'C11 H12 N4 S'
_chemical_formula_iupac     'C11 H12 N4 S'
_chemical_formula_weight     232.31
_chemical_melting_point     ?
_symmetry_cell_setting     monoclinic
_symmetry_space_group_name_H-M     'C 2/c'
_symmetry_space_group_name_Hall     '-C 2yc'
loop_
    _symmetry_equiv_pos_as_xyz
    'x, y, z'
    '-x, y, -z+1/2'
    'x+1/2, y+1/2, z'
    '-x+1/2, y+1/2, -z+1/2'
    '-x, -y, -z'
    'x, -y, z-1/2'
    '-x+1/2, -y+1/2, -z'
    'x+1/2, -y+1/2, z-1/2'
_cell_length_a     14.1637(3)
_cell_length_b     11.2823(3)
_cell_length_c     14.4413(3)
_cell_angle_alpha     90.00
_cell_angle_beta     98.131(2)
_cell_angle_gamma     90.00
_cell_volume     2284.51(9)
_cell_formula_units_Z     8
_cell_measurement_reflns_used     1189
_cell_measurement_theta_min     3
_cell_measurement_theta_max     71
_cell_measurement_temperature     423(2)
_exptl_crystal_description     'plate-like'
_exptl_crystal_colour     'brown'
_exptl_crystal_size_max     0.18
_exptl_crystal_size_mid     0.14
_exptl_crystal_size_min     0.11
_exptl_crystal_density_diffrn     1.351
_exptl_crystal_density_meas     ?
_exptl_crystal_density_method     'not measured'
_exptl_crystal_F_000     976
_exptl_absorpt_coefficient_mu     2.332
_exptl_absorpt_correction_type     multi-scan
_exptl_absorpt_process_details
;
(CrysAlis PRO; Oxford Diffraction, 2006)
;
_exptl_absorpt_correction_T_min     0.6789
_exptl_absorpt_correction_T_max     0.7835
_exptl_special_details
;
The crystal was placed in the cold stream of an Oxford Cryosystems open-flow
nitrogen cryostat (Cosier & Glazer, 1986) with a nominal stability of 0.1 K.
Cosier, J. & Glazer, A.<i>M</i>., 1986. <i>J. Appl. Cryst.</i> <b>105</b> 107.
;
_diffrn_ambient_temperature     423(2)
_diffrn_radiation_type     CuK\a
_diffrn_radiation_wavelength     1.54178
_diffrn_radiation_source     'fine-focus sealed tube'
_diffrn_radiation_monochromator     graphite
_diffrn_measurement_device_type
;
Oxford Diffraction Gemini CCD area-detector'
;
_diffrn_measurement_method     \w/2\q
_diffrn_detector_area_resol_mean     .
_diffrn_reflns_number     11636
_diffrn_reflns_av_R_equivalents     0.0238
_diffrn_reflns_av_sigmaI/netI     0.0166
_diffrn_reflns_theta_min     5.03
_diffrn_reflns_theta_max     71.15
_diffrn_reflns_theta_full     71.16
_diffrn_measured_fraction_theta_max     0.991
_diffrn_measured_fraction_theta_full     0.991
_diffrn_reflns_limit_h_min     -15
_diffrn_reflns_limit_h_max     17
_diffrn_reflns_limit_k_min     -12
_diffrn_reflns_limit_k_max     13
_diffrn_reflns_limit_l_min     -17
_diffrn_reflns_limit_l_max     17
_diffrn_standards_number     .
_diffrn_standards_interval_count     .
_diffrn_standards_interval_time     .
_diffrn_standards_decay_%     ?
_refine_special_details
;
Refinement of <i>F</i>^2^ against ALL reflections. The weighted <i>R</i>-factor
<i>wR</i> and goodness of fit <i>S</i> are based on <i>F</i>^2^, conventional
<i>R</i>-factors <i>R</i> are based on <i>F</i>, with <i>F</i> set to zero for
negative <i>F</i>^2^. The threshold expression of <i>F</i>^2^ >
\s(<i>F</i>^2^) is used only for calculating <i>R</i>-factors(gt) <i>etc</i>.
and is not relevant to the choice of reflections for refinement.
<i>R</i>-factors based on <i>F</i>^2^ are statistically about twice as large
as those based on <i>F</i>, and <i>R</i>- factors based on ALL data will be
even larger.
;
_reflns_number_total     2188
_reflns_number_gt     2026
_reflns_threshold_expression     I>2sigma(I)
_refine_ls_structure_factor_coef     Fsqd
_refine_ls_matrix_type     full
_refine_ls_R_factor_all     0.0378
_refine_ls_R_factor_gt     0.0351
_refine_ls_wR_factor_gt     0.0953
_refine_ls_wR_factor_ref     0.0978
_refine_ls_goodness_of_fit_ref     1.046
_refine_ls_restrained_S_all     1.046
_refine_ls_number_reflns     2188
_refine_ls_number_parameters     146
_refine_ls_number_restraints     0
_refine_ls_hydrogen_treatment     constr
_refine_ls_weighting_scheme     calc
_refine_ls_weighting_details
         'calc w=1/[\s^2^(Fo^2^)+(0.0635P)^2^+1.3435P] where P=(Fo^2^+2Fc^2^)/3'
_atom_sites_solution_hydrogens     geom
_atom_sites_solution_primary     direct
_atom_sites_solution_secondary     difmap
_refine_ls_shift/su_max     0.001
_refine_ls_shift/su_mean     0.000
_refine_diff_density_max     0.358
_refine_diff_density_min     -0.293
_refine_ls_extinction_method     'SHELXL97 (Sheldrick, 2008)'
_refine_ls_extinction_coef     0.00105(16)
_refine_ls_extinction_expression
                                  'Fc^*^=kFc[1+0.001xFc^2^\l^3^/sin(2\q)]^-1/4^'
loop_
    _atom_type_symbol
    _atom_type_description
    _atom_type_scat_dispersion_real
    _atom_type_scat_dispersion_imag
    _atom_type_scat_source
    'C' 'C' 0.0181 0.0091
                         'International Tables Vol C Tables 4.2.6.8 and 6.1.1.4'
    'H' 'H' 0.0000 0.0000
                         'International Tables Vol C Tables 4.2.6.8 and 6.1.1.4'
    'N' 'N' 0.0311 0.0180
                         'International Tables Vol C Tables 4.2.6.8 and 6.1.1.4'
    'S' 'S' 0.3331 0.5567
                         'International Tables Vol C Tables 4.2.6.8 and 6.1.1.4'
_computing_data_collection     'CrysAlis CCD (Oxford Diffraction, 2006)'
_computing_cell_refinement     'CrysAlis RED (Oxford Diffraction, 2006)'
_computing_data_reduction     'CrysAlis RED (Oxford Diffraction, 2006)'
_computing_structure_solution     'SHELXS97 (Sheldrick, 2008)'
_computing_structure_refinement     'SHELXL97 (Sheldrick, 2008)'
_computing_molecular_graphics     'SHELXTL (Sheldrick, 2008)'
_computing_publication_material
;
SHELXTL (Sheldrick, 2008), PLATON (Spek, 2009) and
publCIF (Westrip, 2010)
;
loop_
    _atom_site_type_symbol
    _atom_site_label
    _atom_site_fract_x
    _atom_site_fract_y
    _atom_site_fract_z
    _atom_site_U_iso_or_equiv
    _atom_site_adp_type
    _atom_site_calc_flag
    _atom_site_refinement_flags
    _atom_site_occupancy
    _atom_site_symmetry_multiplicity
    _atom_site_disorder_assembly
    _atom_site_disorder_group
    S S1 0.05434(2) 0.13968(4) 0.64677(2) 0.02482(16) Uani d . 1 1 . .
    N N1 -0.09012(9) 0.19216(12) 0.39813(8) 0.0267(3) Uani d . 1 1 . .
    H H1A -0.1472 0.2138 0.4039 0.032 Uiso calc R 1 1 . .
    H H1B -0.0730 0.1865 0.3435 0.032 Uiso calc R 1 1 . .
    N N2 0.11711(10) 0.11912(13) 0.30576(9) 0.0324(3) Uani d . 1 1 . .
    N N3 -0.21230(9) 0.19501(13) 0.61321(9) 0.0305(3) Uani d . 1 1 . .
    N N4 0.21438(8) 0.07773(11) 0.58195(8) 0.0227(3) Uani d . 1 1 . .
    C C1 0.12328(10) 0.11239(13) 0.55838(10) 0.0202(3) Uani d . 1 1 . .
    C C2 0.06959(10) 0.13264(12) 0.47006(10) 0.0193(3) Uani d . 1 1 . .
    C C3 -0.02745(10) 0.16710(12) 0.47476(10) 0.0201(3) Uani d . 1 1 . .
    C C4 -0.04625(10) 0.17282(14) 0.56599(10) 0.0225(3) Uani d . 1 1 . .
    C C5 -0.13693(10) 0.18534(13) 0.59338(9) 0.0229(3) Uani d . 1 1 . .
    C C6 0.09988(10) 0.12325(13) 0.38096(10) 0.0224(3) Uani d . 1 1 . .
    C C7 0.25656(11) 0.08466(16) 0.68138(10) 0.0294(4) Uani d . 1 1 . .
    H H7A 0.2077 0.0677 0.7203 0.035 Uiso calc R 1 1 . .
    H H7B 0.2794 0.1646 0.6954 0.035 Uiso calc R 1 1 . .
    C C8 0.33845(12) -0.00184(17) 0.70481(11) 0.0363(4) Uani d . 1 1 . .
    H H8A 0.3139 -0.0822 0.7006 0.044 Uiso calc R 1 1 . .
    H H8B 0.3685 0.0114 0.7686 0.044 Uiso calc R 1 1 . .
    C C9 0.41251(11) 0.01221(18) 0.63870(12) 0.0394(4) Uani d . 1 1 . .
    H H9A 0.4414 0.0902 0.6464 0.047 Uiso calc R 1 1 . .
    H H9B 0.4624 -0.0466 0.6531 0.047 Uiso calc R 1 1 . .
    C C10 0.36437(11) -0.00355(16) 0.53838(12) 0.0325(4) Uani d . 1 1 . .
    H H10A 0.4110 0.0086 0.4961 0.039 Uiso calc R 1 1 . .
    H H10B 0.3407 -0.0841 0.5299 0.039 Uiso calc R 1 1 . .
    C C11 0.28218(10) 0.08241(15) 0.51370(11) 0.0269(3) Uani d . 1 1 . .
    H H11A 0.3071 0.1623 0.5116 0.032 Uiso calc R 1 1 . .
    H H11B 0.2490 0.0634 0.4520 0.032 Uiso calc R 1 1 . .
loop_
    _atom_site_aniso_label
    _atom_site_aniso_U_11
    _atom_site_aniso_U_22
    _atom_site_aniso_U_33
    _atom_site_aniso_U_12
    _atom_site_aniso_U_13
    _atom_site_aniso_U_23
    S1 0.0192(2) 0.0380(3) 0.0174(2) 0.00484(13) 0.00300(14) -0.00005(13)
    N1 0.0193(6) 0.0404(8) 0.0200(6) 0.0078(5) 0.0022(5) -0.0001(5)
    N2 0.0253(7) 0.0511(9) 0.0213(7) 0.0034(6) 0.0055(5) 0.0012(6)
    N3 0.0237(7) 0.0427(8) 0.0257(7) 0.0076(6) 0.0057(5) 0.0045(6)
    N4 0.0163(6) 0.0318(7) 0.0196(6) 0.0015(5) 0.0017(5) 0.0014(5)
    C1 0.0192(7) 0.0209(7) 0.0211(7) -0.0018(5) 0.0048(5) 0.0001(5)
    C2 0.0181(7) 0.0213(7) 0.0188(7) -0.0003(5) 0.0036(5) 0.0001(5)
    C3 0.0192(7) 0.0197(7) 0.0214(7) -0.0006(5) 0.0030(5) -0.0004(5)
    C4 0.0175(7) 0.0283(8) 0.0213(7) 0.0031(6) 0.0017(5) -0.0005(6)
    C5 0.0232(8) 0.0263(8) 0.0189(7) 0.0041(6) 0.0017(6) 0.0010(6)
    C6 0.0171(7) 0.0256(8) 0.0240(8) 0.0010(5) 0.0011(6) 0.0014(6)
    C7 0.0233(7) 0.0427(10) 0.0212(7) 0.0020(6) -0.0002(6) -0.0022(6)
    C8 0.0271(8) 0.0510(11) 0.0277(8) 0.0070(7) -0.0065(7) 0.0017(7)
    C9 0.0192(8) 0.0573(12) 0.0395(10) 0.0081(7) -0.0035(7) -0.0037(8)
    C10 0.0211(7) 0.0432(10) 0.0328(9) 0.0077(7) 0.0030(6) -0.0009(7)
    C11 0.0198(7) 0.0339(9) 0.0280(8) 0.0019(6) 0.0065(6) 0.0038(6)
_geom_special_details
;
All e.s.d.'s (except the e.s.d. in the dihedral angle between two l.s. planes)
are estimated using the full covariance matrix. The cell e.s.d.'s are taken
into account individually in the estimation of e.s.d.'s in distances, angles
and torsion angles; correlations between e.s.d.'s in cell parameters are only
used when they are defined by crystal symmetry. An approximate (isotropic)
treatment of cell e.s.d.'s is used for estimating e.s.d.'s involving l.s.
planes.
;
loop_
    _geom_bond_atom_site_label_1
    _geom_bond_atom_site_label_2
    _geom_bond_site_symmetry_2
    _geom_bond_distance
    _geom_bond_publ_flag
    S1 C1 . 1.7407(14) ?
    S1 C4 . 1.7493(14) ?
    N1 C3 . 1.3471(19) ?
    N1 H1A . 0.8600 ?
    N1 H1B . 0.8600 ?
    N2 C6 . 1.147(2) ?
    N3 C5 . 1.149(2) ?
    N4 C1 . 1.3452(19) ?
    N4 C11 . 1.4710(18) ?
    N4 C7 . 1.4773(18) ?
    C1 C2 . 1.408(2) ?
    C2 C6 . 1.417(2) ?
    C2 C3 . 1.439(2) ?
    C3 C4 . 1.382(2) ?
    C4 C5 . 1.403(2) ?
    C7 C8 . 1.517(2) ?
    C7 H7A . 0.9700 ?
    C7 H7B . 0.9700 ?
    C8 C9 . 1.523(2) ?
    C8 H8A . 0.9700 ?
    C8 H8B . 0.9700 ?
    C9 C10 . 1.522(2) ?
    C9 H9A . 0.9700 ?
    C9 H9B . 0.9700 ?
    C10 C11 . 1.518(2) ?
    C10 H10A . 0.9700 ?
    C10 H10B . 0.9700 ?
    C11 H11A . 0.9700 ?
    C11 H11B . 0.9700 ?
loop_
    _geom_angle_atom_site_label_1
    _geom_angle_atom_site_label_2
    _geom_angle_atom_site_label_3
    _geom_angle_site_symmetry_1
    _geom_angle_site_symmetry_3
    _geom_angle
    _geom_angle_publ_flag
    C1 S1 C4 . . 92.14(7) ?
    C3 N1 H1A . . 120.0 ?
    C3 N1 H1B . . 120.0 ?
    H1A N1 H1B . . 120.0 ?
    C1 N4 C11 . . 120.92(12) ?
    C1 N4 C7 . . 118.17(12) ?
    C11 N4 C7 . . 115.90(12) ?
    N4 C1 C2 . . 130.70(13) ?
    N4 C1 S1 . . 118.91(10) ?
    C2 C1 S1 . . 110.39(10) ?
    C1 C2 C6 . . 128.05(13) ?
    C1 C2 C3 . . 113.45(12) ?
    C6 C2 C3 . . 118.50(13) ?
    N1 C3 C4 . . 125.45(13) ?
    N1 C3 C2 . . 122.72(13) ?
    C4 C3 C2 . . 111.82(12) ?
    C3 C4 C5 . . 125.50(13) ?
    C3 C4 S1 . . 112.16(11) ?
    C5 C4 S1 . . 121.67(11) ?
    N3 C5 C4 . . 178.05(15) ?
    N2 C6 C2 . . 174.32(16) ?
    N4 C7 C8 . . 111.97(13) ?
    N4 C7 H7A . . 109.2 ?
    C8 C7 H7A . . 109.2 ?
    N4 C7 H7B . . 109.2 ?
    C8 C7 H7B . . 109.2 ?
    H7A C7 H7B . . 107.9 ?
    C7 C8 C9 . . 111.46(14) ?
    C7 C8 H8A . . 109.3 ?
    C9 C8 H8A . . 109.3 ?
    C7 C8 H8B . . 109.3 ?
    C9 C8 H8B . . 109.3 ?
    H8A C8 H8B . . 108.0 ?
    C10 C9 C8 . . 109.21(13) ?
    C10 C9 H9A . . 109.8 ?
    C8 C9 H9A . . 109.8 ?
    C10 C9 H9B . . 109.8 ?
    C8 C9 H9B . . 109.8 ?
    H9A C9 H9B . . 108.3 ?
    C11 C10 C9 . . 111.98(14) ?
    C11 C10 H10A . . 109.2 ?
    C9 C10 H10A . . 109.2 ?
    C11 C10 H10B . . 109.2 ?
    C9 C10 H10B . . 109.2 ?
    H10A C10 H10B . . 107.9 ?
    N4 C11 C10 . . 111.79(12) ?
    N4 C11 H11A . . 109.3 ?
    C10 C11 H11A . . 109.3 ?
    N4 C11 H11B . . 109.3 ?
    C10 C11 H11B . . 109.3 ?
    H11A C11 H11B . . 107.9 ?
loop_
    _geom_hbond_atom_site_label_D
    _geom_hbond_atom_site_label_H
    _geom_hbond_atom_site_label_A
    _geom_hbond_site_symmetry_D
    _geom_hbond_site_symmetry_H
    _geom_hbond_site_symmetry_A
    _geom_hbond_distance_DH
    _geom_hbond_distance_HA
    _geom_hbond_distance_DA
    _geom_hbond_angle_DHA
    _geom_hbond_publ_flag
    N1 H1A N3 . . 7_456 0.86 2.22 3.0576(19) 164 yes
    N1 H1B N2 . . 2_555 0.86 2.29 3.0293(17) 145 yes
    C7 H7A S1 . . 1_555 0.97 2.42 2.9041(16) 110 no
data_global
_journal_date_recd_electronic     2011-12-07
_journal_date_accepted     2011-12-08
_journal_name_full     'Acta Crystallographica, Section E'
_journal_year     2012
_journal_volume     68
_journal_issue      1
_journal_page_first     o138
_journal_page_last     o138
_journal_paper_category     QO
_journal_paper_doi     10.1107/S1600536811052950
_journal_coeditor_code     KP2376
_publ_contact_author_name     'Mohammad B. Kassim'
_publ_contact_author_address
;
School of Chemical Sciences & Food Technology
Faculty of Science & Technology
Universiti Kebangsaan Malaysia
43600 Bangi, Selangor
Malaysia
and
Fuel Cell Institute
Universiti Kebangsaan Malaysia
43600 Selangor, Malaysia
;
_publ_contact_author_email     'mbkassim@ukm.my'
_publ_contact_author_fax     '+60389215410'
_publ_contact_author_phone     '+60389213980'
_publ_section_title
;
3-Amino-5-(piperidin-1-yl)thiophene-2,4-dicarbonitrile
;
loop_
    _publ_author_name
    _publ_author_footnote
    _publ_author_address
    'Al-Adiwish, Wedad M.' .
;
School of Chemical Sciences and Food Technology
Faculty of Science and Technology
Universiti Kebangsaan Malaysia
43600 Selangor
Malaysia
;
    'Adan, D.' .
;
School of Chemical Sciences and Food Technology
Faculty of Science and Technology
Universiti Kebangsaan Malaysia
43600 Selangor
Malaysia
;
    'Mohamed Tahir, Mohamed Ibrahim' .
;
Department of Chemistry
Faculty of Science
Universiti Putra Malaysia
43400 UPM Serdang, Selangor
Malaysia
;
    'Yaacob, W.A.' .
;
School of Chemical Sciences and Food Technology
Faculty of Science and Technology
Universiti Kebangsaan Malaysia
43600 Selangor
Malaysia
;
    'Kassim, Mohammad B.' .
;
School of Chemical Sciences & Food Technology
Faculty of Science & Technology
Universiti Kebangsaan Malaysia
43600 Bangi, Selangor
Malaysia
and
Fuel Cell Institute
Universiti Kebangsaan Malaysia
43600 Selangor, Malaysia
;
