# Supplementary material for: 3-Amino-5-(piperidin-1-yl)thio­phene-2,4-dicarbonitrile
Source: Acta Crystallogr Sect E Struct Rep Online. 2011 Dec 17;68(Pt 1):o138. doi: 10.1107/S1600536811052950 (PMC3254482; doi:10.1107/S1600536811052950)
Supplement: Supplementary file 2 [file e-68-0o138-Isup2.hkl]

# 
# h,k,l, Fc-squared, Fo-squared, sigma(Fo-squared) and status flag 
# 
data_I
_shelx_title ' 1186_wedad58_c2c in C2/c' 
_shelx_refln_list_code          4 
_shelx_F_calc_maximum      370.62 
_exptl_crystal_F_000       976.00 
_reflns_d_resolution_high  0.8146 
 
loop_ 
 _symmetry_equiv_pos_as_xyz 
 'x, y, z' 
 '-x, y, -z+1/2' 
 'x+1/2, y+1/2, z' 
 '-x+1/2, y+1/2, -z+1/2' 
 '-x, -y, -z' 
 'x, -y, z-1/2' 
 '-x+1/2, -y+1/2, -z' 
 'x+1/2, -y+1/2, z-1/2' 
 
_cell_length_a    14.1637 
_cell_length_b    11.2823 
_cell_length_c    14.4413 
_cell_angle_alpha  90.000 
_cell_angle_beta   98.131 
_cell_angle_gamma  90.000 
 
_shelx_F_squared_multiplier     1.000 
 
loop_ 
 _refln_index_h 
 _refln_index_k 
 _refln_index_l 
 _refln_F_squared_calc 
 _refln_F_squared_meas 
 _refln_F_squared_sigma 
 _refln_observed_status 
   2   0   0     1299.95     1337.43     20.28 o 
   4   0   0     5764.24     6206.06     79.03 o 
   6   0   0    20248.29    19570.14    120.12 o 
   8   0   0      895.29      873.04     18.28 o 
  10   0   0     1544.93     1327.09     27.91 o 
  12   0   0     3959.31     3536.84     39.54 o 
  14   0   0      498.75      519.26     37.72 o 
  16   0   0       13.21       10.52      8.76 o 
   1   1   0    19307.59    16878.57    269.97 o 
   3   1   0     5703.93     5632.92     32.43 o 
   5   1   0     1681.80     1862.86      9.37 o 
   7   1   0     3861.86     4405.73     27.69 o 
   9   1   0       11.68       13.00      2.70 o 
  11   1   0     1224.67     1006.30     18.24 o 
  13   1   0     1810.68     1691.32     30.48 o 
  15   1   0      295.59      263.91     13.14 o 
  17   1   0      438.81      465.22     17.67 o 
   0   2   0     2499.74     2524.86     22.82 o 
   2   2   0     9268.68     9009.53     57.92 o 
   4   2   0     1107.16     1285.86      7.38 o 
   6   2   0       87.22       98.68      3.55 o 
   8   2   0     1057.81     1104.74     15.64 o 
  10   2   0        1.90        0.68      2.74 o 
  12   2   0      389.58      363.36      8.68 o 
  14   2   0       28.10       17.64      5.50 o 
  16   2   0       28.97       16.55      8.24 o 
   1   3   0   137359.33   127669.09   1055.96 o 
   3   3   0     1352.75     1529.57      9.29 o 
   5   3   0     9090.39    10052.34     69.55 o 
   7   3   0     2132.89     2040.81     16.18 o 
   9   3   0     1296.68     1122.50     17.49 o 
  11   3   0     2531.63     2317.21     27.58 o 
  13   3   0       62.00       57.54      6.11 o 
  15   3   0       74.95       67.93      8.06 o 
   0   4   0    32447.23    33306.96    291.96 o 
   2   4   0     5543.81     6210.49     36.40 o 
   4   4   0     1055.83     1023.20     10.51 o 
   6   4   0     6468.91     7407.88     46.18 o 
   8   4   0      905.70      956.46     14.64 o 
  10   4   0      879.11      786.13     16.99 o 
  12   4   0     2670.54     2336.21     33.54 o 
  14   4   0      158.69      141.74      9.93 o 
  16   4   0      883.64      933.40     20.92 o 
   1   5   0     2335.69     2697.61     22.75 o 
   3   5   0     1253.80     1431.42     15.33 o 
   5   5   0     4181.38     4655.48     28.81 o 
   7   5   0      538.57      523.97     10.38 o 
   9   5   0       62.82       48.49      6.16 o 
  11   5   0        8.27       12.48      3.68 o 
  13   5   0      108.69       80.36      7.65 o 
  15   5   0       73.08       79.66      7.75 o 
   0   6   0     8170.74     8999.57    186.94 o 
   2   6   0    11412.60    12096.68     69.22 o 
   4   6   0     2476.05     2726.29     26.21 o 
   6   6   0       63.84       81.23      5.70 o 
   8   6   0     1377.01     1291.83     18.87 o 
  10   6   0     1580.89     1424.70     21.27 o 
  12   6   0        7.80        7.89      4.54 o 
  14   6   0        0.16        4.78      4.21 o 
   1   7   0     2561.09     2859.86     29.19 o 
   3   7   0     5105.82     5070.87     44.77 o 
   5   7   0      345.72      365.65     13.31 o 
   7   7   0     1428.95     1464.60     21.77 o 
   9   7   0     1777.11     1771.69     24.79 o 
  11   7   0      946.25      850.41     21.87 o 
  13   7   0      331.00      330.11     11.95 o 
   0   8   0      803.22      873.43     25.33 o 
   2   8   0     3036.20     3064.04     47.68 o 
   4   8   0     3600.08     3653.22     47.14 o 
   6   8   0      217.34      218.20     10.23 o 
   8   8   0      128.36      123.51     11.37 o 
  10   8   0      463.55      463.16     21.56 o 
  12   8   0        8.95        7.15      5.85 o 
  14   8   0      100.51       85.90     11.40 o 
   1   9   0      327.82      307.10     14.16 o 
   3   9   0       75.93       74.66      7.17 o 
   5   9   0      500.86      461.98     12.10 o 
   7   9   0        5.40        0.74      2.78 o 
   9   9   0      477.34      416.71     19.89 o 
  11   9   0      176.42      177.43     14.88 o 
   0  10   0      595.82      512.02     19.36 o 
   2  10   0     1885.70     1877.61     29.61 o 
   4  10   0      981.55      902.69     25.63 o 
   6  10   0       30.12       20.16     13.14 o 
   8  10   0     1519.77     1560.73    101.08 o 
  10  10   0      648.08      671.89     26.95 o 
   1  11   0      804.08      783.16     24.12 o 
   3  11   0       13.90       10.12      6.77 o 
   5  11   0      238.57      189.53     16.08 o 
   7  11   0      447.35      437.33     31.58 o 
   9  11   0      539.99      628.42     28.79 o 
   0  12   0       51.15       49.08     14.90 o 
   2  12   0      423.38      423.47     19.88 o 
   4  12   0      558.44      528.78     24.45 o 
   6  12   0      261.70      212.19     21.04 o 
   8  12   0       83.90      108.68     13.15 o 
   1  13   0      268.00      260.42     22.80 o 
   3  13   0      803.22      770.02     34.24 o 
 -17   1   1      251.92      253.76     13.94 o 
 -15   1   1     2381.11     2358.09     37.59 o 
 -13   1   1      241.65      202.91     12.31 o 
 -11   1   1     1089.65     1048.82     18.38 o 
  -9   1   1      813.63      721.39     13.33 o 
  -7   1   1       49.35       23.25      2.40 o 
  -5   1   1     1273.03     1552.98      8.89 o 
  -3   1   1      274.04      227.75      2.33 o 
  -1   1   1        8.85       19.64      1.06 o 
   1   1   1     3057.49     3083.36     17.97 o 
   3   1   1      479.88      646.95      6.01 o 
   5   1   1     8795.00     8910.18     63.30 o 
   7   1   1     2811.96     3261.35     27.14 o 
   9   1   1     4454.10     4625.47     31.73 o 
  11   1   1     5037.90     4812.65     39.68 o 
  13   1   1     1121.14     1042.27     21.96 o 
  15   1   1        0.52        6.53      6.03 o 
 -16   2   1     1357.73     1470.39     30.19 o 
 -14   2   1     3142.76     3182.37     86.40 o 
 -12   2   1      186.88      185.06      6.37 o 
 -10   2   1     1884.76     1877.66     23.27 o 
  -8   2   1     1617.57     1354.44     15.87 o 
  -6   2   1       21.00       43.07      2.24 o 
  -4   2   1     1885.90     2084.28     10.84 o 
  -2   2   1     6957.09     7130.46     52.69 o 
   0   2   1    11431.19    11169.22     30.45 o 
   2   2   1     1316.10     1424.15     13.29 o 
   4   2   1    25770.85    24591.80    188.49 o 
   6   2   1     1792.98     1950.13     15.64 o 
   8   2   1     3325.10     3553.65     28.43 o 
  10   2   1     8394.42     8159.47     43.59 o 
  12   2   1     2643.75     2459.45     23.86 o 
  14   2   1      360.97      352.32     17.21 o 
  16   2   1       18.66       32.12      5.89 o 
 -15   3   1       34.30       33.34      6.73 o 
 -13   3   1      904.24      797.74     21.66 o 
 -11   3   1      875.46      838.38     17.91 o 
  -9   3   1      564.57      541.16     12.11 o 
  -7   3   1      142.79      178.09      5.27 o 
  -5   3   1     1500.90     1542.74     13.03 o 
  -3   3   1       22.28       17.74      1.11 o 
  -1   3   1    27952.29    28622.69     89.57 o 
   1   3   1    33724.66    31083.46    320.71 o 
   3   3   1     3286.15     3675.93     12.73 o 
   5   3   1     8206.75     9173.00     58.98 o 
   7   3   1     2553.61     2806.66     22.51 o 
   9   3   1     2333.99     2319.65     27.13 o 
  11   3   1        7.36        6.19      2.19 o 
  13   3   1     1183.49     1079.23     20.94 o 
  15   3   1      179.90      168.79     11.62 o 
 -16   4   1      481.12      491.46     13.92 o 
 -14   4   1      101.69      106.36      9.07 o 
 -12   4   1      173.67      170.46      8.77 o 
 -10   4   1      161.74      171.78      9.78 o 
  -8   4   1      316.89      292.37      8.39 o 
  -6   4   1     1400.58     1600.97     14.25 o 
  -4   4   1      260.52      272.96      6.44 o 
  -2   4   1    11328.46    11904.62     73.69 o 
   0   4   1       27.73       41.08      1.57 o 
   2   4   1     3823.16     3985.80     23.07 o 
   4   4   1        5.79       11.71      2.85 o 
   6   4   1      196.94      156.90      4.53 o 
   8   4   1      514.04      523.38     11.80 o 
  10   4   1     2494.26     2495.01     31.66 o 
  12   4   1     1525.98     1419.97     29.51 o 
  14   4   1       16.04       22.03      4.67 o 
  16   4   1        4.16        1.65      5.24 o 
 -15   5   1     1641.07     1748.14     40.37 o 
 -13   5   1      265.91      243.48      9.95 o 
 -11   5   1       20.28       34.32      3.13 o 
  -9   5   1     1201.77     1153.14     20.12 o 
  -7   5   1      778.68      673.60     11.70 o 
  -5   5   1        8.26       10.83      2.69 o 
  -3   5   1      707.08      767.21     10.86 o 
  -1   5   1     2236.15     2417.61     34.14 o 
   1   5   1      577.23      484.90      9.80 o 
   3   5   1    10837.67    10976.60    115.20 o 
   5   5   1        6.76        6.20      2.14 o 
   7   5   1      507.48      511.82     10.37 o 
   9   5   1     4361.89     4170.18     40.95 o 
  11   5   1     4060.61     3850.06     43.88 o 
  13   5   1      274.19      315.69     12.16 o 
  15   5   1      186.18      169.85     13.02 o 
 -14   6   1      309.50      285.65     19.48 o 
 -12   6   1      127.82      104.50      8.44 o 
 -10   6   1     1461.34     1394.77     20.75 o 
  -8   6   1      346.74      310.78      9.50 o 
  -6   6   1      228.79      189.26      8.12 o 
  -4   6   1     1506.43     1405.00     22.52 o 
  -2   6   1     3821.68     4348.68     41.72 o 
   0   6   1        6.72       29.87      3.40 o 
   2   6   1    20614.16    21296.86    125.21 o 
   4   6   1     7395.82     7676.93     48.06 o 
   6   6   1        7.70       10.94      2.84 o 
   8   6   1     2989.63     2901.07     34.59 o 
  10   6   1     1656.33     1635.28     28.28 o 
  12   6   1      281.74      236.40     12.15 o 
  14   6   1      402.11      448.74     18.06 o 
 -13   7   1      258.14      253.83     10.07 o 
 -11   7   1      167.52      155.09     11.27 o 
  -9   7   1      888.05      832.90     13.94 o 
  -7   7   1        2.22        7.32      4.84 o 
  -5   7   1      459.79      439.23     14.58 o 
  -3   7   1      873.54      962.31     26.29 o 
  -1   7   1     5557.91     5770.12     49.65 o 
   1   7   1     3530.68     3545.23     32.72 o 
   3   7   1     3868.49     4027.16     59.15 o 
   5   7   1      439.13      475.58     11.80 o 
   7   7   1       84.09      106.82      6.70 o 
   9   7   1       66.22       79.87     12.83 o 
  11   7   1      857.78      817.85     24.33 o 
  13   7   1      107.37      135.61     15.44 o 
 -14   8   1       84.61       85.09      8.35 o 
 -12   8   1      306.00      268.28     14.95 o 
 -10   8   1       19.81       11.32      7.58 o 
  -8   8   1      256.20      260.92     13.79 o 
  -6   8   1      562.75      524.46     17.09 o 
  -4   8   1      366.59      339.56     15.00 o 
  -2   8   1     1499.63     1577.34     24.42 o 
   0   8   1      254.78      245.33      9.69 o 
   2   8   1     1447.95     1308.94     24.62 o 
   4   8   1       93.58       95.12      7.58 o 
   6   8   1        6.62        8.43      3.13 o 
   8   8   1     1219.95     1148.86     33.45 o 
  10   8   1     1018.85      943.10     29.88 o 
  12   8   1      673.55      765.80     23.97 o 
 -13   9   1       59.65       53.46      9.64 o 
 -11   9   1       23.40       29.17      7.36 o 
  -9   9   1      614.47      643.75     29.70 o 
  -7   9   1      573.51      555.34     22.96 o 
  -5   9   1      730.44      625.65     15.99 o 
  -3   9   1     1592.33     1542.46     28.10 o 
  -1   9   1       13.62        7.03      2.83 o 
   1   9   1     1094.67     1005.22     25.48 o 
   3   9   1     9760.34     9587.42     90.21 o 
   5   9   1      225.30      212.44      9.58 o 
   7   9   1       55.58       43.31      7.45 o 
   9   9   1     1785.11     1790.49     40.38 o 
  11   9   1      709.81      675.14     22.06 o 
 -12  10   1       32.09       31.55      8.76 o 
 -10  10   1      540.38      573.23     37.73 o 
  -8  10   1      842.74      824.36     32.20 o 
  -6  10   1       89.49       97.39     10.25 o 
  -4  10   1     1018.02      973.82     23.50 o 
  -2  10   1      499.65      448.88     16.35 o 
   0  10   1      127.10      110.65      7.73 o 
   2  10   1     4975.07     4889.14     58.04 o 
   4  10   1     1443.57     1390.70     31.40 o 
   6  10   1      184.96      182.14     16.42 o 
   8  10   1       75.19       87.38      9.94 o 
  10  10   1       17.56       17.94      4.60 o 
  -9  11   1      135.74      123.16      8.60 o 
  -7  11   1      155.70      145.36     13.32 o 
  -5  11   1      304.72      282.95     20.14 o 
  -3  11   1      851.30      785.18     27.84 o 
  -1  11   1       59.45       49.20      7.81 o 
   1  11   1      491.61      453.84     23.48 o 
   3  11   1      652.97      610.79     25.88 o 
   5  11   1      138.01      120.96     20.16 o 
   7  11   1      120.83      139.11     14.90 o 
   9  11   1      185.65      169.84     10.28 o 
  -8  12   1      173.74      177.09     16.66 o 
  -6  12   1      957.31      982.52     29.37 o 
  -4  12   1      216.91      224.17     16.70 o 
  -2  12   1       20.29       11.31      6.54 o 
   0  12   1      133.16      134.53     14.35 o 
   2  12   1     1095.65     1080.33     29.38 o 
   4  12   1      469.30      471.91     33.33 o 
   6  12   1      153.83      147.27     17.53 o 
   8  12   1      343.40      372.79     22.81 o 
  -3  13   1      339.14      331.51     23.68 o 
  -1  13   1        0.67       14.90      8.76 o 
   1  13   1      286.86      307.12     16.98 o 
   3  13   1     1427.79     1414.08     43.09 o 
   5  13   1      502.15      505.46     26.33 o 
 -16   0   2     1160.33     1304.65     53.59 o 
 -14   0   2       44.16       58.78     10.83 o 
 -12   0   2     3476.11     3358.40     42.19 o 
 -10   0   2      102.93       82.70      7.53 o 
  -8   0   2      803.37      644.90     15.74 o 
  -6   0   2     5196.09     4831.53     26.42 o 
  -4   0   2     9939.93     9988.31    119.45 o 
  -2   0   2     2266.26     2338.60     22.10 o 
   0   0   2    22015.50    20990.33     46.08 o 
   2   0   2     9557.07     9952.40     48.29 o 
   4   0   2     4846.41     4616.66     37.33 o 
   6   0   2     6618.38     6899.49     36.54 o 
   8   0   2      499.30      413.64     12.13 o 
  10   0   2     1380.12     1417.52     29.53 o 
  12   0   2      135.24      130.48      8.14 o 
  14   0   2     4092.95     3939.79     71.83 o 
  16   0   2        6.33        9.54      5.47 o 
 -17   1   2       81.70      102.98      9.59 o 
 -15   1   2      255.82      270.95     15.93 o 
 -13   1   2      129.00      119.01     11.62 o 
 -11   1   2      230.43      226.13      8.78 o 
  -9   1   2      245.60      263.43      8.08 o 
  -7   1   2      406.58      352.51      6.64 o 
  -5   1   2     7128.79     7401.06     38.91 o 
  -3   1   2     2079.32     2227.31     10.45 o 
  -1   1   2    24754.58    21493.26    183.06 o 
   1   1   2     5355.68     5240.99     19.80 o 
   3   1   2      332.43      289.05      4.08 o 
   5   1   2     2855.98     2855.50     15.14 o 
   7   1   2      797.18      771.74     10.32 o 
   9   1   2      267.18      262.47      8.16 o 
  11   1   2     1575.37     1500.35     25.08 o 
  13   1   2      816.57      786.33     24.11 o 
  15   1   2       76.11       58.34      6.83 o 
 -16   2   2      105.25      106.04     11.45 o 
 -14   2   2       10.33        4.11      8.12 o 
 -12   2   2      608.37      550.10     10.88 o 
 -10   2   2     2416.29     2382.24     25.68 o 
  -8   2   2       95.78      120.75      4.52 o 
  -6   2   2      338.85      356.03      5.45 o 
  -4   2   2     7004.74     7430.06     36.44 o 
  -2   2   2     8930.60     8927.83     41.39 o 
   0   2   2     1740.51     1973.65     21.26 o 
   2   2   2      807.16      651.93      7.34 o 
   4   2   2     5490.95     5616.32     40.20 o 
   6   2   2     1808.59     2216.30     17.25 o 
   8   2   2      155.35      165.44      6.30 o 
  10   2   2      768.17      683.21     14.59 o 
  12   2   2      175.18      139.19      9.45 o 
  14   2   2     1585.63     1493.58     37.18 o 
  16   2   2       18.24       23.64      5.01 o 
 -15   3   2      602.13      632.14     19.14 o 
 -13   3   2      251.78      284.38     14.85 o 
 -11   3   2     2000.23     2013.41     29.43 o 
  -9   3   2       99.02       75.02      4.91 o 
  -7   3   2     1664.05     1593.13     14.74 o 
  -5   3   2     4570.68     4495.63     44.06 o 
  -3   3   2     3225.46     3564.46     17.70 o 
  -1   3   2       10.78       16.75      1.00 o 
   1   3   2    17101.32    18044.84     63.79 o 
   3   3   2       24.66       17.49      1.30 o 
   5   3   2     6699.76     6931.11     26.92 o 
   7   3   2     1143.60     1131.62     14.74 o 
   9   3   2      216.69      243.16      8.63 o 
  11   3   2      104.03      130.17      5.46 o 
  13   3   2       79.14       61.76      5.53 o 
  15   3   2     1423.11     1551.50     52.74 o 
 -16   4   2      465.72      561.88     15.35 o 
 -14   4   2      563.62      558.95     18.96 o 
 -12   4   2      699.53      643.83     17.76 o 
 -10   4   2        0.95        3.55      3.55 o 
  -8   4   2      175.96      136.72      5.90 o 
  -6   4   2     4568.03     4518.29     29.55 o 
  -4   4   2     2080.18     2127.50     16.24 o 
  -2   4   2     2306.59     2638.53     20.29 o 
   0   4   2     1019.84     1159.58     10.12 o 
   2   4   2     2112.91     2214.42     14.08 o 
   4   4   2      455.84      388.76      6.73 o 
   6   4   2     1881.69     1773.81     16.49 o 
   8   4   2     2604.39     2551.50     26.11 o 
  10   4   2      260.31      227.84      9.88 o 
  12   4   2     2145.33     2057.50     31.28 o 
  14   4   2     1317.87     1343.06     25.17 o 
  16   4   2       88.80       78.01     11.39 o 
 -15   5   2        2.99        6.51      3.83 o 
 -13   5   2     2330.76     2264.99     31.71 o 
 -11   5   2       86.15       85.26      5.40 o 
  -9   5   2     1721.48     1734.74     20.39 o 
  -7   5   2     1642.38     1608.95     18.00 o 
  -5   5   2      361.84      374.77     10.18 o 
  -3   5   2     6607.55     7314.27     40.16 o 
  -1   5   2       25.59       37.70      2.98 o 
   1   5   2     3764.61     4160.37     23.59 o 
   3   5   2     6119.28     6372.15     32.32 o 
   5   5   2     2786.89     3154.36     22.57 o 
   7   5   2     1027.94     1030.99     16.88 o 
   9   5   2      648.60      601.83     18.03 o 
  11   5   2       60.83       31.80      4.49 o 
  13   5   2     2970.79     2851.33     43.19 o 
  15   5   2     1220.78     1449.12     45.71 o 
 -14   6   2      439.45      485.60     18.72 o 
 -12   6   2        3.43       -1.21      4.60 o 
 -10   6   2     1242.29     1222.80     18.55 o 
  -8   6   2      547.07      517.33     14.28 o 
  -6   6   2      227.05      256.05      7.97 o 
  -4   6   2     2660.95     2707.22     30.94 o 
  -2   6   2      331.27      338.63      9.65 o 
   0   6   2      250.42      303.70      7.63 o 
   2   6   2     4053.31     4497.09     32.39 o 
   4   6   2     2387.28     2351.78     20.94 o 
   6   6   2      261.18      259.44      8.26 o 
   8   6   2       84.30       74.47      5.95 o 
  10   6   2       32.27       50.85      6.65 o 
  12   6   2       17.80       29.38      5.60 o 
  14   6   2      116.39      117.81      9.44 o 
 -13   7   2      481.29      497.45     15.29 o 
 -11   7   2       45.60       42.74      6.70 o 
  -9   7   2       39.13       37.68      3.57 o 
  -7   7   2     1530.44     1469.61     23.47 o 
  -5   7   2      946.01      851.69     22.47 o 
  -3   7   2     2286.40     2548.09     41.72 o 
  -1   7   2       20.76       35.24      4.25 o 
   1   7   2        7.95        8.82      2.71 o 
   3   7   2     1377.23     1485.16     20.98 o 
   5   7   2       91.72       71.48      5.33 o 
   7   7   2     2156.25     2072.73     30.43 o 
   9   7   2      279.21      257.74     14.09 o 
  11   7   2      967.10      882.25     18.71 o 
  13   7   2     1556.32     1778.00     34.31 o 
 -14   8   2     1047.08     1164.88     36.04 o 
 -12   8   2      468.94      449.53     18.88 o 
 -10   8   2      278.31      255.76     19.52 o 
  -8   8   2     2199.41     2158.03     61.60 o 
  -6   8   2     1026.79      973.69     21.03 o 
  -4   8   2       53.49       66.06      7.31 o 
  -2   8   2       61.37       75.25      7.37 o 
   0   8   2      926.71      947.81     16.35 o 
   2   8   2       55.40       53.95      5.83 o 
   4   8   2      348.98      353.98     15.34 o 
   6   8   2     2165.93     2124.73     48.39 o 
   8   8   2      839.76      807.40     34.69 o 
  10   8   2      161.04      128.00     10.24 o 
  12   8   2     1821.99     1729.53     47.00 o 
 -13   9   2        6.44       10.25      3.99 o 
 -11   9   2       16.78       13.58      7.44 o 
  -9   9   2      185.00      197.23     25.42 o 
  -7   9   2        0.65        8.73      3.70 o 
  -5   9   2      293.15      292.56     10.43 o 
  -3   9   2       92.37       84.90      5.66 o 
  -1   9   2       76.40       73.46      8.36 o 
   1   9   2      431.53      423.37     15.09 o 
   3   9   2      328.69      289.72     13.12 o 
   5   9   2       17.79       10.78      4.50 o 
   7   9   2      124.20      117.31     11.62 o 
   9   9   2      421.47      479.95     25.96 o 
  11   9   2      440.22      427.62     17.32 o 
 -12  10   2        8.21        6.13      6.13 o 
 -10  10   2        3.06        3.51      7.01 o 
  -8  10   2       20.92       15.95      7.58 o 
  -6  10   2      674.61      642.82     30.40 o 
  -4  10   2      397.67      401.77     17.34 o 
  -2  10   2      762.91      767.28     24.20 o 
   0  10   2       69.18       74.33      6.74 o 
   2  10   2      488.33      531.14     19.48 o 
   4  10   2        3.13        6.54      4.76 o 
   6  10   2      333.02      340.56     22.29 o 
   8  10   2      185.08      172.33     15.80 o 
  10  10   2        7.53        5.26      6.20 o 
  -9  11   2      399.04      401.72     25.44 o 
  -7  11   2      705.13      766.60     28.81 o 
  -5  11   2      184.34      174.27     16.08 o 
  -3  11   2      100.00       85.06     10.40 o 
  -1  11   2      288.18      279.31     17.02 o 
   1  11   2       45.58       41.24      8.36 o 
   3  11   2      394.42      437.85     25.40 o 
   5  11   2      580.80      583.41     39.48 o 
   7  11   2     1222.53     1236.99     36.31 o 
   9  11   2       32.79       28.39      5.21 o 
  -6  12   2       10.54       13.14      5.58 o 
  -4  12   2        0.51      -13.07     14.46 o 
  -2  12   2        0.41        0.88     10.52 o 
   0  12   2      194.78      178.83     12.98 o 
   2  12   2      103.00       96.20      9.11 o 
   4  12   2      466.91      499.11     33.33 o 
   6  12   2      114.23      108.17     10.10 o 
   8  12   2      389.38      404.45     21.93 o 
  -5  13   2      248.16      249.91     17.54 o 
  -3  13   2       56.48       47.33     10.52 o 
  -1  13   2      278.50      263.93     22.80 o 
   1  13   2      721.14      734.72     36.87 o 
   3  13   2       30.53       35.05      9.64 o 
   5  13   2        0.25       12.27      7.01 o 
 -17   1   3       14.30       27.28      9.64 o 
 -15   1   3      280.74      279.20     20.14 o 
 -13   1   3      644.05      604.19     23.97 o 
 -11   1   3     6337.90     6012.03     57.18 o 
  -9   1   3     1539.58     1684.55     19.91 o 
  -7   1   3     1032.45     1241.54     11.87 o 
  -5   1   3    13218.50    13888.28     87.85 o 
  -3   1   3     1352.69     1462.31     10.90 o 
  -1   1   3     1842.70     2087.13     10.38 o 
   1   1   3      791.70      984.91     10.04 o 
   3   1   3    14653.39    14920.01     92.71 o 
   5   1   3      315.70      318.76      4.91 o 
   7   1   3      915.41      914.21     12.22 o 
   9   1   3     1455.10     1365.26     18.35 o 
  11   1   3     2649.92     2444.47     24.47 o 
  13   1   3      165.90      164.91     13.14 o 
  15   1   3     3491.34     3812.62     69.25 o 
 -16   2   3      328.51      362.36     15.28 o 
 -14   2   3      270.10      286.04     14.34 o 
 -12   2   3     5400.97     5260.67     37.42 o 
 -10   2   3       51.81       38.53      4.20 o 
  -8   2   3      659.84      757.33     12.20 o 
  -6   2   3     6277.13     6824.41     26.32 o 
  -4   2   3     6383.01     6734.98     26.55 o 
  -2   2   3     1286.94     1306.86      7.24 o 
   0   2   3    10894.20    11770.70     62.88 o 
   2   2   3    10450.20    10702.56     33.94 o 
   4   2   3     4011.29     4095.80     22.79 o 
   6   2   3     1766.91     1886.33     16.33 o 
   8   2   3     1266.48     1218.09     17.40 o 
  10   2   3     1656.81     1547.70     22.05 o 
  12   2   3     3150.57     2857.43     44.81 o 
  14   2   3     2627.07     2602.49     45.76 o 
  16   2   3     1996.29     2156.74    128.64 o 
 -15   3   3      501.85      520.06     20.54 o 
 -13   3   3        9.46       11.55      5.64 o 
 -11   3   3      956.47      962.06     20.53 o 
  -9   3   3      567.84      617.06     12.87 o 
  -7   3   3      183.96      202.19      5.62 o 
  -5   3   3      588.42      556.20      8.36 o 
  -3   3   3      924.76      809.70      7.53 o 
  -1   3   3     4640.28     4920.74     24.59 o 
   1   3   3      212.76      242.00      3.56 o 
   3   3   3     3785.83     3767.84     17.52 o 
   5   3   3     1254.69     1227.42     12.98 o 
   7   3   3       82.19       85.04      5.05 o 
   9   3   3        3.57        4.77      3.35 o 
  11   3   3       14.77       16.71      3.02 o 
  13   3   3       90.43       81.42      8.74 o 
  15   3   3      741.43      759.83     27.31 o 
 -16   4   3       30.84       38.84      5.02 o 
 -14   4   3       73.86       72.89     10.29 o 
 -12   4   3      498.75      448.25     13.88 o 
 -10   4   3     2130.92     2001.06     26.61 o 
  -8   4   3     1953.64     2070.32     20.36 o 
  -6   4   3     1133.67     1352.93     15.21 o 
  -4   4   3     3999.26     4205.34     28.02 o 
  -2   4   3       27.99       19.67      1.72 o 
   0   4   3        6.62       19.43      1.57 o 
   2   4   3        3.21        3.55      1.32 o 
   4   4   3     1783.97     2001.84     18.17 o 
   6   4   3       25.39       29.96      4.15 o 
   8   4   3     1638.25     1595.71     24.73 o 
  10   4   3     1120.85     1042.64     15.56 o 
  12   4   3      151.17      162.15     10.40 o 
  14   4   3       78.04       99.91      7.43 o 
 -15   5   3      234.59      256.13     11.59 o 
 -13   5   3     1419.69     1472.30     25.58 o 
 -11   5   3      426.35      406.65     15.68 o 
  -9   5   3       96.66       76.57      5.02 o 
  -7   5   3     2181.39     2368.74     25.00 o 
  -5   5   3     2125.63     2198.43     25.13 o 
  -3   5   3     3540.01     3680.04     29.33 o 
  -1   5   3     2210.08     2284.14     19.51 o 
   1   5   3        5.97        4.16      1.98 o 
   3   5   3     2116.81     2120.56     19.16 o 
   5   5   3     3539.04     3569.03     27.46 o 
   7   5   3     1342.46     1291.80     20.54 o 
   9   5   3     1589.04     1536.58     28.53 o 
  11   5   3     1027.84      867.88     20.65 o 
  13   5   3      202.19      191.79     11.48 o 
  15   5   3     1088.37     1199.72     41.31 o 
 -14   6   3      883.49      959.73     23.45 o 
 -12   6   3      168.97      189.62      9.96 o 
 -10   6   3      129.10      123.26      5.66 o 
  -8   6   3        4.79        6.11      2.78 o 
  -6   6   3      239.20      222.17      9.29 o 
  -4   6   3      450.54      409.95     10.51 o 
  -2   6   3     6312.77     6557.55     52.51 o 
   0   6   3       27.34       12.20      2.34 o 
   2   6   3      805.03      744.18     13.83 o 
   4   6   3     2856.77     2717.87     27.90 o 
   6   6   3      617.37      574.87     13.14 o 
   8   6   3       54.28       62.34      6.74 o 
  10   6   3      231.14      245.57     11.08 o 
  12   6   3       23.39       28.88      4.46 o 
  14   6   3       68.51       93.78      9.59 o 
 -13   7   3        1.23        1.89      3.49 o 
 -11   7   3      210.79      195.91     11.95 o 
  -9   7   3       91.91       90.39      6.62 o 
  -7   7   3      233.40      261.45      9.56 o 
  -5   7   3      455.72      473.48     13.56 o 
  -3   7   3        2.78        0.83      2.64 o 
  -1   7   3      271.92      248.88      8.77 o 
   1   7   3      156.27      143.41      6.38 o 
   3   7   3        8.80       15.14      3.39 o 
   5   7   3       81.00       67.31      6.46 o 
   7   7   3      517.24      513.52     17.05 o 
   9   7   3      235.66      229.43     10.91 o 
  11   7   3      211.24      241.50      9.90 o 
  13   7   3       72.24       81.63      6.93 o 
 -14   8   3      517.68      580.11     27.21 o 
 -12   8   3       21.27       21.76      4.93 o 
 -10   8   3      333.64      336.71     32.44 o 
  -8   8   3       76.15       94.28     26.29 o 
  -6   8   3      334.21      351.10     13.94 o 
  -4   8   3      876.25      790.42     20.55 o 
  -2   8   3     1610.23     1540.03     30.77 o 
   0   8   3       25.06       26.47      3.57 o 
   2   8   3       33.23       41.76      5.60 o 
   4   8   3     1038.34      993.41     24.71 o 
   6   8   3     1350.14     1246.42     35.19 o 
   8   8   3     1531.87     1523.30     33.36 o 
  10   8   3      400.30      366.32     14.17 o 
  12   8   3      373.31      389.87     16.19 o 
 -13   9   3      973.89     1144.09     27.94 o 
 -11   9   3      130.44      149.89     19.28 o 
  -9   9   3      635.26      661.48     41.24 o 
  -7   9   3      354.02      336.35     15.95 o 
  -5   9   3       70.55       77.72      6.13 o 
  -3   9   3     2726.08     2705.77     28.59 o 
  -1   9   3      662.16      605.74     18.11 o 
   1   9   3      573.43      538.41     17.14 o 
   3   9   3      134.28      126.06      8.24 o 
   5   9   3     1442.26     1370.17     44.42 o 
   7   9   3      115.31      120.14     11.58 o 
   9   9   3      105.82      107.84     10.04 o 
  11   9   3        2.93        5.00      4.93 o 
 -10  10   3        6.53       12.27      5.47 o 
  -8  10   3       51.15       48.25      7.17 o 
  -6  10   3       22.09       16.21      8.06 o 
  -4  10   3       33.45       29.40      7.09 o 
  -2  10   3      387.53      385.25     17.30 o 
   0  10   3      186.69      176.54     13.92 o 
   2  10   3       19.27       23.29      5.65 o 
   4  10   3      155.61      189.45     19.66 o 
   6  10   3       48.85       38.79     18.40 o 
   8  10   3       33.57       33.87      8.35 o 
  10  10   3        2.92        6.68      5.70 o 
  -9  11   3        2.65        9.64      7.01 o 
  -7  11   3       69.96       62.81      9.59 o 
  -5  11   3      103.43      105.54     15.34 o 
  -3  11   3      156.87      124.19     14.48 o 
  -1  11   3       48.57       50.27     18.84 o 
   1  11   3        1.23        0.44      5.67 o 
   3  11   3        4.99        3.27      6.73 o 
   5  11   3      265.54      203.67     16.42 o 
   7  11   3     1105.21     1069.54     33.23 o 
   9  11   3      209.95      200.28     10.45 o 
  -6  12   3       33.44       52.58     11.39 o 
  -4  12   3      519.06      501.79     34.21 o 
  -2  12   3      527.11      437.74     34.21 o 
   0  12   3       58.79       38.56     14.02 o 
   2  12   3      116.66      104.80     12.35 o 
   4  12   3       34.82       28.04     10.52 o 
   6  12   3      322.47      344.62     16.71 o 
  -5  13   3       75.82      103.42     12.27 o 
  -3  13   3      149.61      158.67     16.66 o 
  -1  13   3        4.24       -7.89      7.89 o 
   1  13   3       38.16       41.19     10.52 o 
   3  13   3        1.08        4.38      6.13 o 
 -16   0   4        0.22       -2.63      5.26 o 
 -14   0   4     1652.84     1486.55     65.05 o 
 -12   0   4     3884.35     3326.67     35.17 o 
 -10   0   4     1075.62     1025.48     27.88 o 
  -8   0   4       38.16       15.49      3.50 o 
  -6   0   4     1386.33     1496.83     31.11 o 
  -4   0   4     2642.81     3070.10     33.93 o 
  -2   0   4     1366.55     1310.97     26.34 o 
   0   0   4    20161.49    20342.86     80.79 o 
   2   0   4     6505.53     6386.93     34.51 o 
   4   0   4     7846.85     8402.60     57.63 o 
   6   0   4    20009.32    20320.72    127.81 o 
   8   0   4     8575.23     8597.91     66.82 o 
  10   0   4      524.28      597.08     23.12 o 
  12   0   4     1216.37     1261.42     80.81 o 
  14   0   4     1821.32     1904.26     69.49 o 
  16   0   4        5.01        7.89      7.01 o 
 -17   1   4        6.86       11.39      4.96 o 
 -15   1   4       90.19       78.13      8.76 o 
 -13   1   4       79.21       95.26      9.16 o 
 -11   1   4    11618.66    10931.63     66.87 o 
  -9   1   4       62.10       45.23      3.45 o 
  -7   1   4      276.14      294.25      6.45 o 
  -5   1   4    10205.55    11032.98     57.04 o 
  -3   1   4     4088.80     4443.45     18.97 o 
  -1   1   4     4384.17     4429.33     26.77 o 
   1   1   4     3974.80     4052.72     19.00 o 
   3   1   4     4015.00     4679.42     22.01 o 
   5   1   4     2420.08     2821.84     17.03 o 
   7   1   4     4463.51     4621.55     28.22 o 
   9   1   4        3.73        5.75      3.96 o 
  11   1   4      452.77      454.83     12.02 o 
  13   1   4      267.60      238.00     15.64 o 
  15   1   4      381.02      405.02     20.77 o 
 -16   2   4       79.20       75.20      7.92 o 
 -14   2   4      218.33      235.12     11.51 o 
 -12   2   4      975.68      843.39     15.36 o 
 -10   2   4      186.75      176.85      7.52 o 
  -8   2   4       14.59       22.43      2.74 o 
  -6   2   4     1449.18     1587.20     13.28 o 
  -4   2   4     1831.51     2086.22     12.74 o 
  -2   2   4       21.26       38.44      1.67 o 
   0   2   4     7799.13     8230.14     33.50 o 
   2   2   4     5998.05     6695.56     33.07 o 
   4   2   4      298.97      353.29      5.76 o 
   6   2   4      590.84      611.65     11.17 o 
   8   2   4        5.34        4.96      2.74 o 
  10   2   4       47.69       44.98      5.36 o 
  12   2   4        2.53        4.19      3.79 o 
  14   2   4      323.16      312.38     18.24 o 
  16   2   4      175.80      199.02     16.66 o 
 -15   3   4      156.08      124.55      9.31 o 
 -13   3   4     3199.98     2870.66     44.43 o 
 -11   3   4     1143.65      988.51     15.55 o 
  -9   3   4        5.67        6.81      2.95 o 
  -7   3   4     1853.15     1886.23     20.49 o 
  -5   3   4      470.55      477.96      7.92 o 
  -3   3   4      230.72      226.97      4.62 o 
  -1   3   4     8913.51     9231.71     55.59 o 
   1   3   4     4690.39     4736.48     26.21 o 
   3   3   4      591.00      705.81      7.61 o 
   5   3   4     7734.71     8246.60     42.08 o 
   7   3   4    10535.39    10341.76     59.49 o 
   9   3   4      348.61      259.27     11.89 o 
  11   3   4      213.67      232.96     10.75 o 
  13   3   4     2417.52     2499.50     40.35 o 
  15   3   4      404.71      432.31     15.68 o 
 -16   4   4       22.48       29.70      9.52 o 
 -14   4   4       45.10       33.68      6.02 o 
 -12   4   4     2250.23     2082.05     31.01 o 
 -10   4   4    10623.50    10071.41     88.86 o 
  -8   4   4       12.46       13.37      2.83 o 
  -6   4   4     3975.73     4173.82     36.96 o 
  -4   4   4     1343.45     1499.90     15.14 o 
  -2   4   4      679.17      637.09      9.22 o 
   0   4   4     2015.89     2031.00     14.80 o 
   2   4   4     1096.26     1095.16     17.71 o 
   4   4   4     3408.39     3741.65     24.08 o 
   6   4   4     4638.13     4869.10     36.97 o 
   8   4   4     1381.06     1347.41     23.55 o 
  10   4   4      245.03      244.51      7.89 o 
  12   4   4       12.19       22.68      5.47 o 
  14   4   4      172.00      175.18     10.27 o 
 -15   5   4      397.61      430.39     14.69 o 
 -13   5   4       89.80       88.39      8.71 o 
 -11   5   4      793.90      795.19     17.96 o 
  -9   5   4       17.20       23.03      3.57 o 
  -7   5   4      442.45      446.74     11.33 o 
  -5   5   4     2680.17     2911.47     25.34 o 
  -3   5   4     1439.77     1522.07     16.49 o 
  -1   5   4     1881.78     2038.56     17.27 o 
   1   5   4     1028.59     1263.06     15.48 o 
   3   5   4     1874.78     1927.65     20.39 o 
   5   5   4      756.57      804.90     14.49 o 
   7   5   4      476.04      522.02     13.67 o 
   9   5   4        0.84       -2.54      2.54 o 
  11   5   4      696.23      709.23     20.46 o 
  13   5   4      700.08      662.21     19.74 o 
 -14   6   4      448.52      435.38     13.79 o 
 -12   6   4     1339.48     1237.36     29.54 o 
 -10   6   4      488.05      525.41     17.34 o 
  -8   6   4      631.97      631.34     13.59 o 
  -6   6   4      540.79      557.69     14.73 o 
  -4   6   4       35.10       21.38      3.49 o 
  -2   6   4     1897.29     2120.51     19.28 o 
   0   6   4     1240.47     1322.76     17.37 o 
   2   6   4     1128.21     1204.55     18.27 o 
   4   6   4      308.16      384.38     12.05 o 
   6   6   4     2319.60     2274.39     32.09 o 
   8   6   4      298.23      254.76      9.64 o 
  10   6   4      479.69      405.90     13.14 o 
  12   6   4      577.21      565.19     17.10 o 
  14   6   4     1803.36     1934.64     83.21 o 
 -13   7   4     1222.03     1203.23     23.09 o 
 -11   7   4     1596.71     1582.15     52.23 o 
  -9   7   4     6018.71     5771.85     73.29 o 
  -7   7   4     1895.67     1788.33     24.44 o 
  -5   7   4      267.81      273.43     11.05 o 
  -3   7   4     2441.41     2521.89     30.65 o 
  -1   7   4     1107.49     1079.50     16.91 o 
   1   7   4       44.31       32.41      4.13 o 
   3   7   4        2.90        8.71      3.75 o 
   5   7   4     2812.08     2875.39     34.69 o 
   7   7   4      454.27      418.68     12.29 o 
   9   7   4      191.23      194.55     10.22 o 
  11   7   4        1.02        0.91      6.03 o 
  13   7   4        2.00        4.89      4.66 o 
 -14   8   4      350.89      394.75     22.81 o 
 -12   8   4      232.64      217.87     11.33 o 
 -10   8   4      611.93      628.17     42.99 o 
  -8   8   4      683.09      647.02     31.00 o 
  -6   8   4      489.73      495.30     14.20 o 
  -4   8   4     1741.94     1713.83     34.07 o 
  -2   8   4      635.08      629.20     14.13 o 
   0   8   4        4.11        4.54      2.78 o 
   2   8   4     1643.72     1680.39     26.77 o 
   4   8   4       20.38       27.47      4.74 o 
   6   8   4     1999.51     1992.49     30.12 o 
   8   8   4       74.68       82.31      9.92 o 
  10   8   4       21.96       24.80      5.11 o 
  12   8   4       21.11       29.36      5.16 o 
 -13   9   4      135.85      135.61     14.03 o 
 -11   9   4       57.27       56.96     14.02 o 
  -9   9   4      214.35      201.12     16.74 o 
  -7   9   4      790.62      800.06     33.20 o 
  -5   9   4      361.32      335.93     21.39 o 
  -3   9   4      268.66      265.35      9.60 o 
  -1   9   4       35.83       48.84      4.53 o 
   1   9   4      405.00      356.10     11.34 o 
   3   9   4      518.38      548.05     14.04 o 
   5   9   4       16.17        9.51      5.72 o 
   7   9   4        8.84       12.48      6.56 o 
   9   9   4      246.71      200.81     13.74 o 
  11   9   4       47.78       54.94      5.55 o 
 -10  10   4     1382.39     1434.04     35.42 o 
  -8  10   4      256.61      276.17     26.30 o 
  -6  10   4       99.56      105.39     12.97 o 
  -4  10   4      443.10      447.84     21.99 o 
  -2  10   4     1026.46      996.41     27.31 o 
   0  10   4        5.33       11.50      5.81 o 
   2  10   4       79.11       85.40      8.17 o 
   4  10   4      283.38      259.52     28.93 o 
   6  10   4       20.25       37.06     13.14 o 
   8  10   4       66.97       66.45      8.39 o 
  10  10   4      139.42      137.06      9.08 o 
  -9  11   4     1008.99     1201.82     52.27 o 
  -7  11   4        0.18        7.89      7.89 o 
  -5  11   4      112.58      117.45     19.28 o 
  -3  11   4     1944.52     1931.71     72.13 o 
  -1  11   4      183.55      209.50     26.30 o 
   1  11   4      113.34      123.59     14.48 o 
   3  11   4      154.73      132.64     13.85 o 
   5  11   4      514.79      486.41     24.50 o 
   7  11   4      163.79      163.12     13.59 o 
   9  11   4       64.38       79.64      6.58 o 
  -6  12   4      468.59      449.16     28.07 o 
  -4  12   4       21.06       15.77      9.64 o 
  -2  12   4       21.97       35.05     12.27 o 
   0  12   4      617.66      645.79     39.48 o 
   2  12   4       73.34       70.58      9.59 o 
   4  12   4        9.18       15.77      7.89 o 
   6  12   4      320.37      339.43     19.22 o 
  -3  13   4      134.21      155.16     15.78 o 
  -1  13   4        0.71       -0.88      7.01 o 
   1  13   4       25.24       28.04      7.01 o 
 -17   1   5      275.98      298.17     20.17 o 
 -15   1   5      482.63      508.92     17.15 o 
 -13   1   5      195.55      185.27     10.78 o 
 -11   1   5      594.03      607.93     14.98 o 
  -9   1   5     3459.58     3600.70     27.32 o 
  -7   1   5     7128.82     7196.31     32.21 o 
  -5   1   5      799.37      936.09     10.12 o 
  -3   1   5     5050.49     5674.78     18.68 o 
  -1   1   5    18789.50    19061.74     79.70 o 
   1   1   5     2491.44     2932.51     14.24 o 
   3   1   5     1535.61     1549.87     11.84 o 
   5   1   5      433.41      405.45      7.79 o 
   7   1   5      194.30      171.08      6.72 o 
   9   1   5     1680.09     1674.55     23.94 o 
  11   1   5      274.99      261.48     12.42 o 
  13   1   5      306.18      309.21     17.51 o 
  15   1   5       69.68       55.98      8.97 o 
 -16   2   5     1023.26     1118.43     25.84 o 
 -14   2   5       52.80       42.84      5.97 o 
 -12   2   5       12.00       15.24      4.88 o 
 -10   2   5     7217.39     7289.42     64.55 o 
  -8   2   5     3869.49     3800.83     27.42 o 
  -6   2   5     7053.64     7221.75     43.21 o 
  -4   2   5     7346.46     8426.83     41.58 o 
  -2   2   5    14272.43    14615.60     66.69 o 
   0   2   5     2892.52     2889.73     19.66 o 
   2   2   5      723.03      704.46      9.38 o 
   4   2   5      857.85      952.61     10.76 o 
   6   2   5      192.79      212.28      6.66 o 
   8   2   5     5139.23     4968.98    127.79 o 
  10   2   5     1748.27     1681.25     22.48 o 
  12   2   5       50.47       47.45      7.41 o 
  14   2   5      340.62      369.53     17.38 o 
 -15   3   5       52.94       42.64      6.09 o 
 -13   3   5       41.57       36.46      5.70 o 
 -11   3   5      726.67      674.30     14.48 o 
  -9   3   5      958.61      903.84     16.47 o 
  -7   3   5     1486.20     1349.76     15.15 o 
  -5   3   5      260.00      271.61      6.66 o 
  -3   3   5     1195.83     1318.65     12.84 o 
  -1   3   5       10.11        9.13      2.22 o 
   1   3   5      786.24      830.27      9.62 o 
   3   3   5     5364.19     5968.36     36.58 o 
   5   3   5       93.23       81.40      4.11 o 
   7   3   5       67.27       71.07      5.17 o 
   9   3   5     4665.05     4594.46     48.78 o 
  11   3   5        3.75        8.15      4.09 o 
  13   3   5       26.82       27.51      7.84 o 
  15   3   5      442.88      476.80     18.91 o 
 -16   4   5       58.71       62.04      8.06 o 
 -14   4   5      320.19      297.42     13.31 o 
 -12   4   5     2291.86     2291.52     36.04 o 
 -10   4   5     1018.05      898.90     20.47 o 
  -8   4   5     4670.05     4789.96     36.32 o 
  -6   4   5      456.20      471.02     10.21 o 
  -4   4   5       83.52      112.91      4.85 o 
  -2   4   5     4001.94     4456.26     36.19 o 
   0   4   5     1326.91     1515.39     17.27 o 
   2   4   5     3338.80     3741.83     23.64 o 
   4   4   5     1586.52     1656.35     15.99 o 
   6   4   5      337.11      329.24     11.25 o 
   8   4   5      843.98      828.62     18.97 o 
  10   4   5      179.27      171.82      8.27 o 
  12   4   5        1.76        3.30      6.38 o 
  14   4   5      109.07      113.86      7.92 o 
 -15   5   5      359.49      389.94     13.79 o 
 -13   5   5       86.86       75.92      6.47 o 
 -11   5   5      782.28      753.73     20.95 o 
  -9   5   5     3490.02     3464.66     35.81 o 
  -7   5   5     2891.77     2878.36     30.39 o 
  -5   5   5       67.63       52.90      4.02 o 
  -3   5   5     2305.77     2559.31     20.92 o 
  -1   5   5     6159.69     6081.48     32.61 o 
   1   5   5     1744.70     1792.24     22.89 o 
   3   5   5      601.48      644.73     13.34 o 
   5   5   5      328.00      356.79      9.63 o 
   7   5   5     1869.64     1726.27     27.10 o 
   9   5   5     1206.53     1165.56     18.26 o 
  11   5   5      467.40      459.15     16.15 o 
  13   5   5      422.96      414.18     17.71 o 
 -14   6   5        0.84       -4.25      4.25 o 
 -12   6   5      187.00      178.78     10.48 o 
 -10   6   5     2397.27     2210.74     38.93 o 
  -8   6   5     1870.38     1700.04     21.23 o 
  -6   6   5      456.63      379.86     15.43 o 
  -4   6   5      942.72      875.06     15.34 o 
  -2   6   5      375.21      319.56      7.72 o 
   0   6   5     1070.90      965.10     16.61 o 
   2   6   5     5780.61     5798.65     44.86 o 
   4   6   5      861.88      926.01     17.81 o 
   6   6   5      184.47      166.00      8.90 o 
   8   6   5     3956.19     3934.04     37.04 o 
  10   6   5     1924.66     1873.71     29.45 o 
  12   6   5       54.55       60.96      6.17 o 
 -13   7   5      247.44      257.83     11.98 o 
 -11   7   5       75.18       77.65      9.72 o 
  -9   7   5      365.59      321.86     18.02 o 
  -7   7   5       88.93       88.13      5.49 o 
  -5   7   5       67.28       65.47      6.01 o 
  -3   7   5       18.99       14.22      3.63 o 
  -1   7   5      270.98      354.46     10.98 o 
   1   7   5      453.38      463.04     12.60 o 
   3   7   5      724.26      707.81     17.49 o 
   5   7   5       53.13       53.12      5.00 o 
   7   7   5      504.43      477.14     16.75 o 
   9   7   5     1317.34     1277.15     30.40 o 
  11   7   5        1.31        1.36      3.09 o 
  13   7   5        7.64        5.26      4.96 o 
 -12   8   5      768.70      796.07     28.78 o 
 -10   8   5       27.35       12.27     12.27 o 
  -8   8   5     1097.34     1030.92     37.88 o 
  -6   8   5       60.18       54.03      4.80 o 
  -4   8   5      219.72      185.68     10.33 o 
  -2   8   5      836.68      791.86     16.30 o 
   0   8   5     2154.53     2172.65     33.16 o 
   2   8   5      525.21      514.24     15.45 o 
   4   8   5       63.53       66.34      5.55 o 
   6   8   5      386.83      345.50     16.08 o 
   8   8   5       29.95       37.59      5.88 o 
  10   8   5      170.72      166.28      9.21 o 
  12   8   5        2.00        1.75      4.84 o 
 -11   9   5      848.91      846.06     23.75 o 
  -9   9   5     1710.50     1734.75     46.91 o 
  -7   9   5      250.33      213.91     26.30 o 
  -5   9   5      107.20      108.47      9.49 o 
  -3   9   5      467.88      415.92     12.48 o 
  -1   9   5      163.95      152.95      7.60 o 
   1   9   5     4563.27     4436.02     48.29 o 
   3   9   5      795.17      785.20     27.70 o 
   5   9   5       17.30       19.16      7.11 o 
   7   9   5     1565.24     1624.21     48.17 o 
   9   9   5     1158.65     1168.74     25.40 o 
  11   9   5      632.74      665.75     15.02 o 
 -10  10   5      185.21      186.29     10.87 o 
  -8  10   5     1875.66     1972.97     47.26 o 
  -6  10   5       61.91       53.46     14.02 o 
  -4  10   5        0.55        2.63     10.52 o 
  -2  10   5      184.07      185.77     16.74 o 
   0  10   5      626.52      575.10     23.59 o 
   2  10   5      343.33      344.02     18.21 o 
   4  10   5      382.02      348.23     26.75 o 
   6  10   5      933.92      965.91     35.99 o 
   8  10   5      769.00      798.96     26.03 o 
  10  10   5      671.39      721.13     17.40 o 
  -9  11   5       24.67       26.25      4.50 o 
  -7  11   5        5.63        7.89      9.64 o 
  -5  11   5      305.82      254.28     26.30 o 
  -3  11   5       19.00       23.66     12.27 o 
  -1  11   5      137.88      133.23     21.91 o 
   1  11   5      533.71      468.43     35.97 o 
   3  11   5        3.89       -9.64      9.64 o 
   5  11   5      161.55      142.29     13.94 o 
   7  11   5      110.12      115.20      8.76 o 
  -6  12   5      137.73      155.15     17.53 o 
  -4  12   5        3.67        1.75      8.76 o 
  -2  12   5       48.28       21.03     11.39 o 
   0  12   5      775.01      701.34     39.50 o 
   2  12   5     1345.43     1424.21     28.57 o 
   4  12   5       40.64       37.46     12.27 o 
   6  12   5       87.38       88.93      8.35 o 
  -3  13   5      104.57      119.21     14.02 o 
  -1  13   5      408.38      428.98     24.56 o 
 -16   0   6     2351.31     2461.09     59.04 o 
 -14   0   6      422.28      402.58     22.63 o 
 -12   0   6     4245.03     3774.44     57.45 o 
 -10   0   6      285.38      303.71     12.12 o 
  -8   0   6     5750.90     5820.25     67.68 o 
  -6   0   6     3957.00     4367.53     35.81 o 
  -4   0   6        5.27        9.01      2.34 o 
  -2   0   6      314.48      361.79      7.89 o 
   0   0   6     1673.56     1563.41     18.05 o 
   2   0   6    14110.34    14229.27    186.79 o 
   4   0   6     7365.67     7886.76     46.74 o 
   6   0   6       12.54        4.34      3.28 o 
   8   0   6       25.91       27.07      6.07 o 
  10   0   6     4906.77     4787.21     56.14 o 
  12   0   6     1863.87     1844.08     72.56 o 
  14   0   6     1506.58     1492.12     56.27 o 
 -15   1   6      830.73      797.84     21.06 o 
 -13   1   6       28.73       37.07      6.94 o 
 -11   1   6      600.20      586.46     13.36 o 
  -9   1   6      567.25      638.93     12.12 o 
  -7   1   6       84.62      124.50      5.30 o 
  -5   1   6    10863.74    11912.84     67.58 o 
  -3   1   6       22.95       27.65      2.04 o 
  -1   1   6     1920.73     1940.18     13.76 o 
   1   1   6     3146.08     3734.14     21.43 o 
   3   1   6    17851.67    18993.03    104.28 o 
   5   1   6     1890.27     1960.46     16.21 o 
   7   1   6      611.57      596.98     13.48 o 
   9   1   6     6518.42     6414.58     99.35 o 
  11   1   6      356.14      336.92     18.66 o 
  13   1   6      695.67      681.31     20.40 o 
  15   1   6       56.03       44.78      7.44 o 
 -16   2   6      225.28      205.46     11.44 o 
 -14   2   6        0.70       -0.71      4.52 o 
 -12   2   6      375.06      360.82     16.40 o 
 -10   2   6      918.41      870.87     16.83 o 
  -8   2   6      181.62      185.74      7.05 o 
  -6   2   6      167.25      185.15      7.37 o 
  -4   2   6     2780.94     3089.72     42.33 o 
  -2   2   6      361.93      323.50      5.96 o 
   0   2   6     2940.26     3413.66     26.84 o 
   2   2   6       67.42       82.98      3.37 o 
   4   2   6     8485.64     9036.65     45.86 o 
   6   2   6      495.10      490.13     12.01 o 
   8   2   6     1293.34     1276.94     31.85 o 
  10   2   6      694.88      646.31     15.12 o 
  12   2   6        0.43        6.26      6.45 o 
  14   2   6        1.39       -4.65      7.11 o 
 -15   3   6     1263.75     1287.87     29.52 o 
 -13   3   6     1006.07      905.71     22.85 o 
 -11   3   6     1494.97     1328.27     17.49 o 
  -9   3   6     2138.65     2072.44     27.10 o 
  -7   3   6     3687.06     3820.04     29.54 o 
  -5   3   6      224.40      218.59      6.37 o 
  -3   3   6      417.13      473.88      8.85 o 
  -1   3   6      132.54      109.82      3.91 o 
   1   3   6     2329.09     2389.26     21.39 o 
   3   3   6    11765.19    12110.99     56.84 o 
   5   3   6      198.57      236.62      7.38 o 
   7   3   6       27.20       40.17      4.49 o 
   9   3   6      571.39      558.63     12.51 o 
  11   3   6     2843.50     2728.65     43.82 o 
  13   3   6     1001.03      954.44     23.02 o 
 -16   4   6      864.89      847.93     45.24 o 
 -14   4   6      750.74      741.34     19.11 o 
 -12   4   6      275.44      261.28     11.63 o 
 -10   4   6      175.33      195.56      7.26 o 
  -8   4   6      242.93      256.99      9.79 o 
  -6   4   6     7622.67     7920.56     40.25 o 
  -4   4   6     1293.36     1384.71     15.67 o 
  -2   4   6      269.53      318.18      8.36 o 
   0   4   6     2623.19     2640.41     21.87 o 
   2   4   6     1597.09     1720.47     22.36 o 
   4   4   6     6773.87     6947.01     36.39 o 
   6   4   6     1505.52     1475.27     26.06 o 
   8   4   6     1855.16     1814.33     23.34 o 
  10   4   6     2670.97     2695.11     35.65 o 
  12   4   6     1253.54     1228.60     27.61 o 
  14   4   6      559.99      532.26     14.32 o 
 -15   5   6       46.49       64.53      8.97 o 
 -13   5   6      631.85      593.09     16.16 o 
 -11   5   6       52.09       51.56      5.92 o 
  -9   5   6     2782.73     2765.45     27.18 o 
  -7   5   6     1192.80     1177.99     17.85 o 
  -5   5   6      671.90      639.50     13.40 o 
  -3   5   6      132.37      138.32      5.51 o 
  -1   5   6      704.10      774.78     12.78 o 
   1   5   6     3031.94     3214.69     27.43 o 
   3   5   6        6.19        5.52      2.47 o 
   5   5   6     2824.97     2858.88     34.82 o 
   7   5   6     1433.49     1381.96     24.93 o 
   9   5   6       10.61       11.69      3.65 o 
  11   5   6        3.97        2.97      5.17 o 
  13   5   6      826.77      957.11     26.39 o 
 -14   6   6      878.79      830.36     19.35 o 
 -12   6   6      192.37      174.45     10.10 o 
 -10   6   6      443.91      408.79     17.83 o 
  -8   6   6     2136.97     2036.49     22.42 o 
  -6   6   6       77.28       89.74      6.86 o 
  -4   6   6      324.71      342.85     10.29 o 
  -2   6   6       32.92       38.43      3.31 o 
   0   6   6       40.63       36.83      4.06 o 
   2   6   6     2700.72     2737.09     32.22 o 
   4   6   6      397.25      389.89     13.00 o 
   6   6   6        8.55        4.40      4.54 o 
   8   6   6        4.19        0.03      4.29 o 
  10   6   6      189.73      187.92     10.73 o 
  12   6   6      655.86      652.40     15.98 o 
 -13   7   6     1213.93     1211.87     28.56 o 
 -11   7   6      349.01      345.85     18.04 o 
  -9   7   6       69.18       52.02      8.54 o 
  -7   7   6     3678.22     3667.90     35.45 o 
  -5   7   6     1710.22     1748.70     27.98 o 
  -3   7   6      113.53      111.44      5.59 o 
  -1   7   6      928.50      883.51     19.20 o 
   1   7   6     4100.00     4167.03     41.32 o 
   3   7   6      205.57      205.05     12.12 o 
   5   7   6     4886.96     4668.43     37.35 o 
   7   7   6      868.18      858.73     22.65 o 
   9   7   6      463.23      469.36     18.41 o 
  11   7   6     1919.76     2062.90     32.61 o 
 -12   8   6      186.18      169.23     11.30 o 
 -10   8   6      361.11      404.26     35.08 o 
  -8   8   6     2869.93     2825.75     92.52 o 
  -6   8   6     1703.45     1581.04     38.06 o 
  -4   8   6       80.89       87.81      6.25 o 
  -2   8   6        2.21        9.87      3.57 o 
   0   8   6     3175.17     3077.85     33.99 o 
   2   8   6     1630.53     1600.42     29.37 o 
   4   8   6      116.63       89.54      6.89 o 
   6   8   6       51.03       28.54      6.70 o 
   8   8   6       24.67       15.76      6.70 o 
  10   8   6       99.30       97.83      6.37 o 
 -11   9   6      160.25      143.89     10.10 o 
  -9   9   6        0.27       15.48     12.27 o 
  -7   9   6      135.45      126.34     15.11 o 
  -5   9   6      132.22      140.07     12.63 o 
  -3   9   6       13.19       23.89      6.69 o 
  -1   9   6      145.92      142.33     10.89 o 
   1   9   6      176.73      172.16     13.32 o 
   3   9   6       84.72       91.70     12.69 o 
   5   9   6      426.04      413.94     35.96 o 
   7   9   6        0.02        8.28      5.64 o 
   9   9   6       31.61       36.27      4.69 o 
 -10  10   6       18.25       16.18      4.50 o 
  -8  10   6       40.25       50.24      9.23 o 
  -6  10   6      594.04      699.22     42.99 o 
  -4  10   6      610.48      598.02     29.16 o 
  -2  10   6      111.60      130.59     15.17 o 
   0  10   6      888.22      924.30     51.79 o 
   2  10   6      748.89      752.00     31.95 o 
   4  10   6      178.30      172.86     15.46 o 
   6  10   6       98.63       74.79      9.24 o 
   8  10   6      365.29      377.19     19.24 o 
  -9  11   6      452.16      479.94     25.44 o 
  -7  11   6     1568.50     1677.14     57.17 o 
  -5  11   6      243.49      252.50     25.43 o 
  -3  11   6      190.50      133.25     20.16 o 
  -1  11   6      134.21      140.67     14.48 o 
   1  11   6     3309.14     3512.58     78.08 o 
   3  11   6       29.86       44.94     10.08 o 
   5  11   6      107.77      111.63      9.61 o 
   7  11   6       45.71       58.68      6.40 o 
  -6  12   6      165.01      162.18     16.66 o 
  -4  12   6      388.43      350.84     26.31 o 
  -2  12   6      206.48      191.12     20.16 o 
   0  12   6        2.00       -6.13      7.01 o 
   2  12   6       15.78       29.79      8.76 o 
   4  12   6      344.09      377.20     13.65 o 
 -15   1   7      103.96      108.25      9.11 o 
 -13   1   7      714.09      690.77     44.75 o 
 -11   1   7     5141.06     4687.65     42.53 o 
  -9   1   7      274.31      279.00      9.53 o 
  -7   1   7     1446.83     1516.83     20.84 o 
  -5   1   7    13580.24    14191.90     57.90 o 
  -3   1   7     2656.46     3046.28     20.21 o 
  -1   1   7      549.34      638.26      8.28 o 
   1   1   7       40.64       22.88      2.19 o 
   3   1   7     7277.91     7751.18     56.76 o 
   5   1   7      100.92       66.47      4.05 o 
   7   1   7     1573.79     1431.62     23.61 o 
   9   1   7      286.29      318.75     10.64 o 
  11   1   7       57.93       75.33      7.84 o 
  13   1   7      885.10     1026.08     23.34 o 
 -16   2   7      742.62      785.25     20.57 o 
 -14   2   7      100.64       98.44      9.61 o 
 -12   2   7     3089.33     2735.77     39.32 o 
 -10   2   7     2165.72     2028.60     26.11 o 
  -8   2   7     1993.66     2024.85     22.91 o 
  -6   2   7     6527.83     6437.33     40.71 o 
  -4   2   7    11367.26    12057.90     80.33 o 
  -2   2   7      600.42      737.33     10.14 o 
   0   2   7      105.82      150.93      4.48 o 
   2   2   7      235.25      181.22      5.15 o 
   4   2   7     9198.48     9063.37     58.05 o 
   6   2   7      135.97       98.20      5.67 o 
   8   2   7     2287.53     2163.55     37.04 o 
  10   2   7     1520.99     1530.63     26.58 o 
  12   2   7      242.53      258.66     13.07 o 
  14   2   7     2258.48     2600.29     87.70 o 
 -15   3   7       66.02       49.13     10.96 o 
 -13   3   7       42.39       50.72      5.77 o 
 -11   3   7      737.83      682.85     18.15 o 
  -9   3   7       12.39       10.90      3.48 o 
  -7   3   7       51.96       35.81      3.76 o 
  -5   3   7     2288.77     2402.42     22.35 o 
  -3   3   7      505.54      521.82      9.32 o 
  -1   3   7       35.58       39.09      2.79 o 
   1   3   7      206.98      296.70      7.19 o 
   3   3   7      475.97      436.37      9.69 o 
   5   3   7     1250.88     1176.10     20.42 o 
   7   3   7     2256.42     2209.59     30.03 o 
   9   3   7      401.76      363.78     11.52 o 
  11   3   7      348.60      346.09     15.77 o 
  13   3   7      324.37      359.74     15.83 o 
 -14   4   7      178.61      208.03     10.01 o 
 -12   4   7     2029.77     1944.17     30.27 o 
 -10   4   7        8.71        6.28      2.60 o 
  -8   4   7       80.69       89.94      6.83 o 
  -6   4   7     1824.94     1991.14     26.13 o 
  -4   4   7     1964.33     2054.27     21.16 o 
  -2   4   7      932.89     1037.22     18.04 o 
   0   4   7      612.44      774.12     12.83 o 
   2   4   7     6175.37     6513.51     43.48 o 
   4   4   7      150.23      174.21      9.67 o 
   6   4   7      353.61      313.50     12.88 o 
   8   4   7      862.86      850.00     15.50 o 
  10   4   7      336.78      299.05     15.07 o 
  12   4   7      127.07      131.33     10.50 o 
  14   4   7      378.32      429.00     23.69 o 
 -15   5   7      338.25      390.30     26.31 o 
 -13   5   7     1169.21     1175.83     21.73 o 
 -11   5   7      862.97      770.16     21.22 o 
  -9   5   7      104.24       93.40      5.99 o 
  -7   5   7     3093.35     3108.50     31.12 o 
  -5   5   7     4039.28     3933.76     36.14 o 
  -3   5   7     2145.12     2370.70     23.54 o 
  -1   5   7     1265.98     1360.80     19.00 o 
   1   5   7      157.63      124.78      6.19 o 
   3   5   7     1348.02     1181.24     18.20 o 
   5   5   7     2939.51     2863.29     34.82 o 
   7   5   7      433.77      400.70     10.78 o 
   9   5   7       40.88       36.41      5.64 o 
  11   5   7      488.95      480.46     25.43 o 
  13   5   7     1396.18     1669.84     29.35 o 
 -14   6   7      136.66      131.89      9.78 o 
 -12   6   7       18.10       11.59      5.41 o 
 -10   6   7      569.62      539.94     17.90 o 
  -8   6   7       37.91       44.33      4.25 o 
  -6   6   7     2182.15     2130.84     29.99 o 
  -4   6   7      984.47      959.97     18.52 o 
  -2   6   7     1267.90     1172.37     17.62 o 
   0   6   7      229.46      162.19      7.78 o 
   2   6   7       13.95       28.18      4.79 o 
   4   6   7     1790.05     1554.65     26.00 o 
   6   6   7     3830.65     3677.94     31.62 o 
   8   6   7       83.50       97.65      7.92 o 
  10   6   7      440.19      459.04     17.76 o 
  12   6   7     1249.26     1434.71     29.25 o 
 -13   7   7      339.16      377.50     15.65 o 
 -11   7   7       73.13       64.55      8.48 o 
  -9   7   7      179.11      192.85     26.30 o 
  -7   7   7        9.23       22.43      4.28 o 
  -5   7   7       11.08        5.11      3.10 o 
  -3   7   7      242.09      252.47      9.97 o 
  -1   7   7      390.19      464.56     14.29 o 
   1   7   7      111.94       96.22      6.58 o 
   3   7   7      435.48      454.16     13.66 o 
   5   7   7      653.57      626.17     21.38 o 
   7   7   7      733.34      773.69     24.11 o 
   9   7   7        0.93       -0.04      4.57 o 
  11   7   7      113.23      111.14      9.22 o 
 -12   8   7      300.84      272.87     13.14 o 
 -10   8   7        0.66        4.26      6.31 o 
  -8   8   7       96.19       96.41     19.28 o 
  -6   8   7      688.88      609.71     24.12 o 
  -4   8   7      440.06      416.52     14.29 o 
  -2   8   7     1013.90      999.77     20.19 o 
   0   8   7      371.66      384.62     12.51 o 
   2   8   7      690.48      636.56     17.51 o 
   4   8   7      122.41      112.44     11.42 o 
   6   8   7     1152.85     1133.76     28.59 o 
   8   8   7      143.26      131.51     10.02 o 
  10   8   7      167.57      168.14      7.93 o 
 -11   9   7       24.27       24.56      4.64 o 
  -9   9   7      612.95      599.57     21.70 o 
  -7   9   7      558.45      570.63     22.20 o 
  -5   9   7      312.47      294.51     21.05 o 
  -3   9   7     1699.13     1600.38     39.41 o 
  -1   9   7      160.53      135.37     10.38 o 
   1   9   7      292.73      245.68     15.75 o 
   3   9   7       65.70       75.37     17.53 o 
   5   9   7     3141.15     2948.42    156.06 o 
   7   9   7      216.28      231.48     11.95 o 
   9   9   7       12.08       10.82      2.81 o 
 -10  10   7       13.24       10.72      5.24 o 
  -8  10   7      159.20      167.37     13.47 o 
  -6  10   7      427.68      394.67     32.45 o 
  -4  10   7       38.89       58.56     10.48 o 
  -2  10   7        8.60        9.99      7.29 o 
   0  10   7       16.29        7.17      8.35 o 
   2  10   7       51.29       53.46     14.90 o 
   4  10   7        6.37       11.83     16.21 o 
   6  10   7     1805.10     1874.22     36.89 o 
   8  10   7        0.19        0.85      3.08 o 
  -7  11   7        1.65       -1.75      7.89 o 
  -5  11   7        9.18       -3.51     11.39 o 
  -3  11   7       82.58       88.52     16.65 o 
  -1  11   7      185.81      217.46     16.74 o 
   1  11   7       62.44       48.20     14.02 o 
   3  11   7       42.38       48.09     11.83 o 
   5  11   7        4.11        5.20      4.70 o 
  -6  12   7        2.11        0.00      5.26 o 
  -4  12   7      357.33      307.86     22.80 o 
  -2  12   7      382.73      370.14     25.44 o 
   0  12   7        1.95        0.88      6.13 o 
   2  12   7       76.37       80.63     12.27 o 
 -16   0   8     3302.82     3741.40     72.49 o 
 -14   0   8      563.28      524.62     35.09 o 
 -12   0   8       11.72       10.33      5.67 o 
 -10   0   8     1268.40     1249.12     29.97 o 
  -8   0   8      231.69      222.28     17.66 o 
  -6   0   8        7.27       31.77      5.61 o 
  -4   0   8     3587.75     3626.66     44.01 o 
  -2   0   8     3421.22     3408.79     32.08 o 
   0   0   8       27.23       17.65      2.73 o 
   2   0   8      321.02      518.57     13.88 o 
   4   0   8      493.65      502.94     14.66 o 
   6   0   8     3328.93     3022.55     49.57 o 
   8   0   8    13569.73    12110.06    103.43 o 
  10   0   8      225.25      261.90     19.81 o 
  12   0   8      361.15      340.36     20.46 o 
  14   0   8     2133.99     2544.41     56.42 o 
 -15   1   8      789.70      894.72     29.48 o 
 -13   1   8      239.33      235.72     17.23 o 
 -11   1   8       39.99       45.59      5.49 o 
  -9   1   8        5.77       -3.40      3.40 o 
  -7   1   8       54.35       64.57      5.26 o 
  -5   1   8     1225.09     1101.28     17.07 o 
  -3   1   8     5049.59     5079.64     29.37 o 
  -1   1   8      587.96      624.15      9.46 o 
   1   1   8      731.68      711.43     10.15 o 
   3   1   8     1401.34     1468.49     15.95 o 
   5   1   8      300.69      234.08      7.84 o 
   7   1   8        8.19        4.17      3.84 o 
   9   1   8     3071.25     2900.79     41.69 o 
  11   1   8        3.76        7.53      4.79 o 
  13   1   8      791.96      822.07     22.47 o 
 -16   2   8      184.14      209.01      9.75 o 
 -14   2   8      116.27      114.87     12.97 o 
 -12   2   8      479.39      445.73     18.30 o 
 -10   2   8      989.07      915.00     14.63 o 
  -8   2   8       43.81       57.43      4.71 o 
  -6   2   8      880.92      910.84     15.68 o 
  -4   2   8        0.36        5.69      2.12 o 
  -2   2   8        0.38        0.70      1.95 o 
   0   2   8     1196.04     1355.59     14.23 o 
   2   2   8     3737.98     4067.05     27.54 o 
   4   2   8       21.12       46.32      3.69 o 
   6   2   8      103.60       88.22      6.14 o 
   8   2   8       83.45       96.91      5.45 o 
  10   2   8     1173.52     1141.33     24.96 o 
  12   2   8      170.71      165.45     10.14 o 
  14   2   8      328.86      357.88     21.05 o 
 -15   3   8      777.98      807.58     18.88 o 
 -13   3   8      338.66      278.02     13.89 o 
 -11   3   8      167.83      192.11      9.93 o 
  -9   3   8     1280.20     1223.33     20.53 o 
  -7   3   8        9.12        7.36      3.03 o 
  -5   3   8     1152.84     1050.79     15.76 o 
  -3   3   8      972.97      972.14     13.61 o 
  -1   3   8     2473.88     2514.94     21.11 o 
   1   3   8       94.85       97.92      4.94 o 
   3   3   8       20.07       28.02      3.32 o 
   5   3   8     1104.29      962.59     16.19 o 
   7   3   8     9218.60     8445.02     49.71 o 
   9   3   8      709.60      609.37     16.98 o 
  11   3   8      150.66      131.83      9.78 o 
  13   3   8     1152.53     1238.05     40.55 o 
 -14   4   8      659.59      718.13     19.05 o 
 -12   4   8       17.83       22.51      5.21 o 
 -10   4   8       72.15       51.44      8.21 o 
  -8   4   8      133.93      115.86      7.08 o 
  -6   4   8      260.03      226.25      7.57 o 
  -4   4   8     5578.80     5437.27     36.18 o 
  -2   4   8     4020.66     4124.25     36.78 o 
   0   4   8        8.86       10.02      2.64 o 
   2   4   8      454.39      452.50     11.31 o 
   4   4   8     2102.27     2078.54     24.93 o 
   6   4   8        8.04        8.93      3.42 o 
   8   4   8     2335.34     2183.38     27.59 o 
  10   4   8      655.62      630.50     24.31 o 
  12   4   8      112.78      100.48     10.46 o 
 -15   5   8      933.95     1078.81     26.70 o 
 -13   5   8      390.86      396.08     13.78 o 
 -11   5   8        0.56        5.28      3.59 o 
  -9   5   8     1894.64     1784.60     29.03 o 
  -7   5   8      122.28      156.35      8.81 o 
  -5   5   8       12.01       12.22      3.18 o 
  -3   5   8     3394.93     3450.07     37.91 o 
  -1   5   8      212.43      224.85      7.83 o 
   1   5   8        3.66       -1.31      4.27 o 
   3   5   8     1046.80     1022.94     22.39 o 
   5   5   8      561.78      562.73     14.93 o 
   7   5   8      111.20      112.33      7.56 o 
   9   5   8      289.23      275.70     14.31 o 
  11   5   8      531.34      537.38     25.12 o 
 -14   6   8       85.02       95.21      7.75 o 
 -12   6   8      284.92      301.93     16.18 o 
 -10   6   8      626.16      591.85     24.10 o 
  -8   6   8      449.31      417.32     20.59 o 
  -6   6   8      795.05      734.69     15.10 o 
  -4   6   8        2.56        7.01      2.94 o 
  -2   6   8      284.34      287.00      9.85 o 
   0   6   8      781.85      709.84     16.28 o 
   2   6   8      639.59      631.69     16.63 o 
   4   6   8      110.88      101.95      6.33 o 
   6   6   8     5264.78     4903.46     43.23 o 
   8   6   8       77.35       63.23      7.51 o 
  10   6   8       78.83       82.84     11.77 o 
  12   6   8      490.31      541.00     30.27 o 
 -13   7   8      278.42      320.55     11.57 o 
 -11   7   8      183.55      180.92     15.46 o 
  -9   7   8      106.80       95.05     12.84 o 
  -7   7   8        8.03       25.45      7.65 o 
  -5   7   8     1772.93     1659.90     22.42 o 
  -3   7   8     2111.17     2122.30     26.94 o 
  -1   7   8     1105.94     1053.82     20.32 o 
   1   7   8        0.11        8.91      4.79 o 
   3   7   8     1302.36     1321.02     24.38 o 
   5   7   8      540.57      507.93     17.40 o 
   7   7   8      457.59      453.05     18.20 o 
   9   7   8      294.73      298.09     13.56 o 
  11   7   8      235.08      264.28     11.97 o 
 -12   8   8       56.03       53.69      5.51 o 
 -10   8   8      474.45      501.75     19.21 o 
  -8   8   8      891.49      925.22     51.79 o 
  -6   8   8       17.11        0.88     11.39 o 
  -4   8   8      962.01      933.92     37.25 o 
  -2   8   8      849.02      851.22     28.88 o 
   0   8   8        9.79      -14.96     18.84 o 
   2   8   8      164.02      133.20     15.56 o 
   4   8   8       19.34       13.63      3.76 o 
   6   8   8     1449.60     1463.52     36.50 o 
   8   8   8      196.42      222.68     11.94 o 
  10   8   8        4.09        4.19      3.36 o 
 -11   9   8       55.09       52.33      8.33 o 
  -9   9   8      384.64      390.86     31.57 o 
  -7   9   8      863.76      878.87     39.15 o 
  -5   9   8        6.04        3.47      6.48 o 
  -3   9   8        0.09        3.07      6.82 o 
  -1   9   8        2.37        1.75     10.52 o 
   1   9   8        4.49        7.89      7.44 o 
   3   9   8       36.61       33.60      6.04 o 
   5   9   8      367.01      348.50     17.32 o 
   7   9   8      122.77      125.86     10.12 o 
   9   9   8       32.40       31.92      4.84 o 
 -10  10   8      376.65      408.81     22.81 o 
  -8  10   8       36.17       44.69     11.39 o 
  -6  10   8      400.47      454.30     33.33 o 
  -4  10   8      416.91      435.26     23.57 o 
  -2  10   8      465.47      484.38     25.43 o 
   0  10   8      202.93      213.48     17.36 o 
   2  10   8       30.87       49.90      9.23 o 
   4  10   8      962.75      951.85     32.27 o 
   6  10   8      216.53      264.82     13.45 o 
  -7  11   8       18.02       13.79      5.86 o 
  -5  11   8      160.20      140.26     17.53 o 
  -3  11   8      368.00      437.62     30.69 o 
  -1  11   8      128.56      140.03     12.60 o 
   1  11   8      362.43      357.36     18.91 o 
   3  11   8        2.31        2.63      5.47 o 
   5  11   8      288.75      287.31     12.08 o 
  -4  12   8        2.70        7.01      6.13 o 
  -2  12   8       34.83       42.10      5.38 o 
   0  12   8      211.50      191.14     15.78 o 
 -15   1   9       15.93       18.10      5.21 o 
 -13   1   9      702.59      719.41     24.75 o 
 -11   1   9       94.39      111.11      8.68 o 
  -9   1   9      538.80      480.90     12.50 o 
  -7   1   9      635.00      599.77     14.80 o 
  -5   1   9      236.08      258.62      9.11 o 
  -3   1   9      662.15      592.61     10.58 o 
  -1   1   9     2604.79     2497.11     21.60 o 
   1   1   9      764.71      921.09     12.97 o 
   3   1   9        2.94        5.17      3.38 o 
   5   1   9      982.26      909.20     16.73 o 
   7   1   9      115.14      123.51      7.05 o 
   9   1   9      490.34      508.98     22.18 o 
  11   1   9        2.92       10.19      6.48 o 
  13   1   9       51.86       50.24     11.83 o 
 -14   2   9      597.19      620.43     21.26 o 
 -12   2   9     1749.06     1738.97     41.12 o 
 -10   2   9       22.68       36.19      4.78 o 
  -8   2   9     1510.10     1323.80     21.06 o 
  -6   2   9        0.95        5.72      2.59 o 
  -4   2   9      307.34      335.46      8.95 o 
  -2   2   9     5776.39     5539.04     31.15 o 
   0   2   9      121.26       60.70      4.27 o 
   2   2   9       17.09       18.28      2.85 o 
   4   2   9      373.29      354.56      9.96 o 
   6   2   9      813.46      793.37     17.47 o 
   8   2   9      698.29      728.51     16.99 o 
  10   2   9      558.22      585.01     23.10 o 
  12   2   9        6.40       10.38      3.63 o 
 -15   3   9      722.95      821.01     22.38 o 
 -13   3   9      604.65      608.50     22.78 o 
 -11   3   9     1077.33     1047.03     27.65 o 
  -9   3   9        8.42        5.67      2.20 o 
  -7   3   9     1048.06     1017.59     18.33 o 
  -5   3   9      180.66      181.25      7.12 o 
  -3   3   9      795.20      710.54     13.24 o 
  -1   3   9       52.16       36.52      3.45 o 
   1   3   9      331.41      292.28      9.28 o 
   3   3   9      183.46      217.57      8.00 o 
   5   3   9      723.34      705.33     15.29 o 
   7   3   9      297.00      249.22     10.98 o 
   9   3   9     2064.97     2070.95     37.27 o 
  11   3   9       12.19       11.42      3.91 o 
  13   3   9      102.38       98.17     12.27 o 
 -14   4   9      126.32      134.98      8.63 o 
 -12   4   9       32.31       11.99      5.23 o 
 -10   4   9       22.36       25.96      6.28 o 
  -8   4   9      915.28      898.02     15.28 o 
  -6   4   9      528.97      507.90     13.09 o 
  -4   4   9       99.00       93.57      5.32 o 
  -2   4   9        6.90        4.90      2.88 o 
   0   4   9       51.02       40.06      4.04 o 
   2   4   9     1462.39     1444.21     28.79 o 
   4   4   9      139.52      126.78      7.04 o 
   6   4   9      530.39      466.83     11.02 o 
   8   4   9        5.50        7.59      4.02 o 
  10   4   9       22.87       18.71      6.45 o 
  12   4   9       45.48       21.49      6.48 o 
 -13   5   9      758.96      841.72     24.49 o 
 -11   5   9      607.10      576.72     19.96 o 
  -9   5   9      123.98      109.07     11.09 o 
  -7   5   9      717.55      656.41     15.37 o 
  -5   5   9       63.02       44.95      4.84 o 
  -3   5   9      210.58      158.23      7.98 o 
  -1   5   9      975.05      830.57     15.26 o 
   1   5   9      110.92      112.54      8.27 o 
   3   5   9      188.56      167.60      8.36 o 
   5   5   9       92.95       91.32      4.97 o 
   7   5   9     1635.73     1605.20     30.39 o 
   9   5   9      195.06      211.43     10.92 o 
  11   5   9      162.36      163.15     13.59 o 
 -14   6   9      840.27      961.11     35.14 o 
 -12   6   9     2252.37     2358.51     35.39 o 
 -10   6   9     1001.33      958.98     29.11 o 
  -8   6   9      464.95      479.33     35.52 o 
  -6   6   9      153.05      157.88      7.30 o 
  -4   6   9      469.44      390.80     12.42 o 
  -2   6   9      126.44       94.98      6.17 o 
   0   6   9      900.02      824.77     19.29 o 
   2   6   9      418.82      417.88     11.42 o 
   4   6   9      113.67       91.11      8.40 o 
   6   6   9       16.60       26.68      4.14 o 
   8   6   9      891.29      927.05     24.51 o 
  10   6   9      792.74      815.63     29.16 o 
 -13   7   9      546.29      591.33     20.11 o 
 -11   7   9      508.44      524.59     19.70 o 
  -9   7   9      138.45      161.00     16.35 o 
  -7   7   9      792.15      827.78     27.84 o 
  -5   7   9       19.99       19.28      9.29 o 
  -3   7   9      167.65      144.47      7.56 o 
  -1   7   9      165.79      161.14      7.27 o 
   1   7   9      761.44      764.87     20.48 o 
   3   7   9       11.15        4.03      4.43 o 
   5   7   9       15.91       19.11      5.77 o 
   7   7   9       30.55       29.43      5.55 o 
   9   7   9      561.26      590.97     17.42 o 
 -12   8   9       15.49       15.77      5.26 o 
 -10   8   9      454.80      445.02     21.60 o 
  -8   8   9       36.89       38.56      8.21 o 
  -6   8   9      190.62      163.92     21.91 o 
  -4   8   9      191.13      180.34     17.04 o 
  -2   8   9       25.51       33.46      6.15 o 
   0   8   9      144.48      141.68     15.46 o 
   2   8   9        4.43       11.67      4.86 o 
   4   8   9       51.51       52.15      6.88 o 
   6   8   9      375.77      382.45     15.88 o 
   8   8   9      338.79      371.80     13.69 o 
  -9   9   9       49.48       48.97     11.83 o 
  -7   9   9      146.11      152.52     14.26 o 
  -5   9   9      737.26      709.66     30.41 o 
  -3   9   9       76.71       62.12      8.70 o 
  -1   9   9      132.97      141.99     20.16 o 
   1   9   9     1115.84     1132.47     38.72 o 
   3   9   9       30.18       29.20      5.31 o 
   5   9   9        2.23        4.03      4.08 o 
   7   9   9      814.69      908.64     17.64 o 
  -8  10   9      266.72      288.38     15.80 o 
  -6  10   9       83.35       79.82     10.21 o 
  -4  10   9      582.96      578.65     20.37 o 
  -2  10   9       93.74       87.64     16.65 o 
   0  10   9     1161.79     1192.88     54.46 o 
   2  10   9       67.94       77.11     10.21 o 
   4  10   9        0.29        7.58      4.00 o 
   6  10   9       32.80       34.55      5.70 o 
  -5  11   9      127.54      152.52     15.78 o 
  -3  11   9        0.11       -2.04      5.47 o 
  -1  11   9      151.01      156.37     13.02 o 
   1  11   9       33.26       29.25      7.45 o 
   3  11   9        1.66        4.38      4.62 o 
 -14   0  10       20.08       15.15      6.31 o 
 -12   0  10     1020.18      928.09     50.05 o 
 -10   0  10     4820.78     4961.00     70.20 o 
  -8   0  10    13196.83    12066.43     84.43 o 
  -6   0  10      497.15      397.64     18.70 o 
  -4   0  10      433.34      420.49     13.60 o 
  -2   0  10    15041.95    14210.92     85.39 o 
   0   0  10       11.05       21.27      5.05 o 
   2   0  10     2944.71     2897.65     44.69 o 
   4   0  10     2427.00     2389.47     38.71 o 
   6   0  10      141.00      139.93      9.40 o 
   8   0  10       26.77        3.33      7.73 o 
  10   0  10     1948.69     2035.79     71.26 o 
  12   0  10      292.42      264.37     14.48 o 
 -15   1  10        9.87        4.51      3.98 o 
 -13   1  10        4.30       -0.32      4.93 o 
 -11   1  10      813.76      778.49     23.47 o 
  -9   1  10     4110.25     3801.18     30.06 o 
  -7   1  10     2283.71     2140.00     28.51 o 
  -5   1  10     1054.26      994.11     18.36 o 
  -3   1  10        1.17        4.13      2.89 o 
  -1   1  10      729.27      750.00     12.72 o 
   1   1  10       94.76       71.19      4.80 o 
   3   1  10     2363.22     2176.26     24.40 o 
   5   1  10       86.33       89.35      5.80 o 
   7   1  10       29.63       36.01      4.95 o 
   9   1  10     1089.15     1065.95     56.64 o 
  11   1  10      521.85      576.07     20.22 o 
 -14   2  10       94.42      113.34     11.73 o 
 -12   2  10        6.88        9.16      3.24 o 
 -10   2  10      809.23      705.07     17.23 o 
  -8   2  10      863.32      876.54     13.89 o 
  -6   2  10       61.33       61.65      5.40 o 
  -4   2  10      326.63      331.01      8.91 o 
  -2   2  10      943.31      944.34     15.55 o 
   0   2  10      152.36      179.97      6.99 o 
   2   2  10      675.06      602.68     13.75 o 
   4   2  10     1180.52     1122.69     20.54 o 
   6   2  10      167.95      164.66      7.47 o 
   8   2  10       90.72       94.43      8.76 o 
  10   2  10      124.46      128.53      9.29 o 
  12   2  10        9.56       20.35      3.98 o 
 -15   3  10     1058.21     1205.18     22.66 o 
 -13   3  10      158.67      160.42     10.17 o 
 -11   3  10     1791.36     1785.53     41.46 o 
  -9   3  10     5989.31     5815.07     67.29 o 
  -7   3  10     4344.23     4003.39     33.92 o 
  -5   3  10      546.05      506.27     11.39 o 
  -3   3  10     2050.57     1944.38     36.30 o 
  -1   3  10     2438.02     2298.08     30.48 o 
   1   3  10      353.79      337.29     11.21 o 
   3   3  10     2869.84     2896.55     28.69 o 
   5   3  10      194.36      163.85      6.71 o 
   7   3  10       23.42       37.56      4.37 o 
   9   3  10      250.10      305.95     14.07 o 
  11   3  10      485.86      502.55     15.20 o 
 -14   4  10       45.53       49.66      5.73 o 
 -12   4  10      114.46      111.80      9.28 o 
 -10   4  10     3059.38     2959.82     58.25 o 
  -8   4  10     6233.28     5837.56     52.47 o 
  -6   4  10      127.65      120.02      5.74 o 
  -4   4  10      123.71      110.79      6.35 o 
  -2   4  10     1621.37     1555.80     22.19 o 
   0   4  10     1266.68     1272.12     23.64 o 
   2   4  10     1601.09     1465.32     25.70 o 
   4   4  10      247.69      219.90      7.07 o 
   6   4  10       12.44        7.82      3.89 o 
   8   4  10      444.94      441.66     15.66 o 
  10   4  10     1360.88     1439.59     26.89 o 
 -13   5  10      192.59      237.65     15.27 o 
 -11   5  10      531.10      543.55     15.17 o 
  -9   5  10      420.54      387.44     16.83 o 
  -7   5  10      676.35      570.95     20.81 o 
  -5   5  10       58.79       54.55      4.11 o 
  -3   5  10      353.09      350.55     11.81 o 
  -1   5  10     3149.32     3194.33     30.44 o 
   1   5  10       45.09       43.94      4.29 o 
   3   5  10      991.83      950.20     15.37 o 
   5   5  10      449.80      411.44     12.38 o 
   7   5  10       14.94       18.35      4.55 o 
   9   5  10       17.06       31.41      6.04 o 
  11   5  10       64.55       72.76      6.54 o 
 -12   6  10      261.89      289.29     14.17 o 
 -10   6  10     1330.76     1330.09     41.91 o 
  -8   6  10      825.84      896.84     29.52 o 
  -6   6  10     2777.95     2680.81     50.86 o 
  -4   6  10      223.49      216.95      8.93 o 
  -2   6  10       36.47       42.03      5.08 o 
   0   6  10      638.29      632.73     13.99 o 
   2   6  10      634.30      644.58     16.41 o 
   4   6  10      723.02      646.54     17.95 o 
   6   6  10        8.79        7.16      5.52 o 
   8   6  10      151.86      180.56     10.94 o 
  10   6  10       30.28       35.15      7.11 o 
 -11   7  10      615.47      638.03     20.36 o 
  -9   7  10     3127.85     3165.91     62.28 o 
  -7   7  10     1576.53     1547.14     37.18 o 
  -5   7  10       65.15       47.37     10.53 o 
  -3   7  10      701.97      681.17     22.59 o 
  -1   7  10      506.32      515.87     17.10 o 
   1   7  10     3317.84     3197.56     35.59 o 
   3   7  10       25.90       18.56      5.17 o 
   5   7  10      140.98      132.28     10.09 o 
   7   7  10      315.98      326.94     12.44 o 
   9   7  10      585.18      620.92     22.64 o 
 -10   8  10      358.87      398.59     13.01 o 
  -8   8  10        7.00        0.39      5.47 o 
  -6   8  10     1452.23     1514.72     42.20 o 
  -4   8  10      553.31      577.51     19.82 o 
  -2   8  10     1052.03     1082.03     51.37 o 
   0   8  10     2561.19     2192.45    261.99 o 
   2   8  10      130.48      115.60     11.13 o 
   4   8  10      568.06      533.59     18.74 o 
   6   8  10       25.94       27.17      5.57 o 
   8   8  10      335.22      360.44     11.90 o 
  -9   9  10       38.29       38.50      5.85 o 
  -7   9  10      274.66      302.26     14.83 o 
  -5   9  10      389.18      404.52     18.21 o 
  -3   9  10       78.48       64.85     11.45 o 
  -1   9  10        0.43        0.31      4.62 o 
   1   9  10       72.35       71.25      7.70 o 
   3   9  10      535.19      536.77     17.50 o 
   5   9  10       55.82       47.64      5.06 o 
   7   9  10        9.83       20.01      3.54 o 
  -8  10  10      552.27      635.95     21.50 o 
  -6  10  10      419.77      464.89     19.53 o 
  -4  10  10       56.17       61.30      8.84 o 
  -2  10  10        1.81       -4.38      7.44 o 
   0  10  10     1136.91     1187.14     36.03 o 
   2  10  10      436.34      469.19     21.93 o 
   4  10  10       10.22       11.88      3.71 o 
  -5  11  10      117.58      132.36     13.15 o 
  -3  11  10      651.66      746.46     22.97 o 
  -1  11  10      855.39      953.34     26.39 o 
   1  11  10      399.62      417.58     16.71 o 
 -13   1  11       25.16       23.36      4.92 o 
 -11   1  11        4.45        2.98      3.91 o 
  -9   1  11      212.48      279.46     10.99 o 
  -7   1  11     1365.87     1237.59     17.90 o 
  -5   1  11     2077.77     1888.95     28.67 o 
  -3   1  11     1307.31     1274.86     18.56 o 
  -1   1  11     4156.66     3951.68     36.70 o 
   1   1  11     7537.56     7542.38     45.34 o 
   3   1  11     6401.59     6203.13     52.33 o 
   5   1  11      193.84      181.03      7.71 o 
   7   1  11      162.90      142.11     12.31 o 
   9   1  11      389.85      407.72     23.25 o 
  11   1  11      881.81      921.55     27.94 o 
 -14   2  11        6.53        6.13      4.70 o 
 -12   2  11      160.20      169.68      9.47 o 
 -10   2  11      232.64      305.71     13.59 o 
  -8   2  11      859.47      833.49     18.80 o 
  -6   2  11     3148.36     2790.03     25.24 o 
  -4   2  11     4327.64     3917.20     34.99 o 
  -2   2  11      568.63      523.97     13.21 o 
   0   2  11     8634.24     8196.68     51.28 o 
   2   2  11    11471.58    11110.76     89.72 o 
   4   2  11      424.30      394.53      8.87 o 
   6   2  11      159.81      131.43      7.89 o 
   8   2  11      150.10      140.31     12.27 o 
  10   2  11      705.94      747.23     27.93 o 
 -13   3  11        1.04        5.85      3.70 o 
 -11   3  11      154.46      134.75      8.72 o 
  -9   3  11      466.31      344.86     14.54 o 
  -7   3  11     2684.23     2352.87     24.74 o 
  -5   3  11       90.59       66.39      4.15 o 
  -3   3  11     3058.21     2919.39     32.63 o 
  -1   3  11     3958.15     3727.41     37.05 o 
   1   3  11      211.87      209.45      9.43 o 
   3   3  11      560.04      471.86     10.63 o 
   5   3  11       12.54       23.51      4.77 o 
   7   3  11        6.80        2.65      4.09 o 
   9   3  11       55.73       57.29      7.56 o 
  11   3  11      674.66      726.91     30.73 o 
 -14   4  11       22.97       30.67      8.76 o 
 -12   4  11      125.65      118.93      8.77 o 
 -10   4  11      138.96      141.24      9.19 o 
  -8   4  11      105.80      117.20      8.23 o 
  -6   4  11      162.56      143.80      7.96 o 
  -4   4  11       46.02       56.88      4.25 o 
  -2   4  11      190.21      177.93      6.81 o 
   0   4  11      397.66      391.09     10.55 o 
   2   4  11     4831.30     4731.42     32.90 o 
   4   4  11      394.17      387.23     15.12 o 
   6   4  11       78.87       89.76      7.37 o 
   8   4  11      349.85      366.65     15.01 o 
  10   4  11      484.95      495.57     15.07 o 
 -13   5  11      138.40      155.24      9.27 o 
 -11   5  11        1.16       10.23      7.08 o 
  -9   5  11     1049.29     1091.25     30.04 o 
  -7   5  11      824.45      795.55     28.54 o 
  -5   5  11     3264.58     3068.15     51.11 o 
  -3   5  11       17.20       25.38      3.21 o 
  -1   5  11      980.52      919.61     16.11 o 
   1   5  11     7569.75     7220.36     68.71 o 
   3   5  11     1922.82     1867.05     29.71 o 
   5   5  11      112.01      106.81      8.13 o 
   7   5  11       28.46       24.16      4.81 o 
   9   5  11      571.97      608.18     19.21 o 
 -12   6  11       46.23       46.59      7.73 o 
 -10   6  11        3.49       -4.49      6.22 o 
  -8   6  11      238.79      239.96     13.23 o 
  -6   6  11     2839.06     2664.96     50.34 o 
  -4   6  11     1602.44     1522.00     29.29 o 
  -2   6  11       20.27       26.19      8.85 o 
   0   6  11     2871.50     2724.69     35.46 o 
   2   6  11      776.65      727.89     18.62 o 
   4   6  11      304.25      302.00     12.13 o 
   6   6  11       76.91       74.54     10.55 o 
   8   6  11       16.11        8.62      5.86 o 
 -11   7  11       39.39       35.64      4.39 o 
  -9   7  11      330.58      322.27     13.69 o 
  -7   7  11      382.26      364.25     13.71 o 
  -5   7  11      196.20      184.59     13.65 o 
  -3   7  11      999.85      928.84     29.57 o 
  -1   7  11      321.26      293.87     14.46 o 
   1   7  11      101.62      102.27      9.57 o 
   3   7  11      402.54      414.20     17.31 o 
   5   7  11       26.02       27.97      6.23 o 
   7   7  11       83.52       77.59      6.96 o 
 -10   8  11       94.71      102.96      7.69 o 
  -8   8  11      829.77      899.34     22.95 o 
  -6   8  11      363.70      359.34     16.45 o 
  -4   8  11       43.39       51.39      9.16 o 
  -2   8  11      134.18      135.76     11.44 o 
   0   8  11      663.73      625.47     20.49 o 
   2   8  11      666.29      619.32     20.06 o 
   4   8  11      639.19      672.89     17.57 o 
   6   8  11       88.16       94.26      6.07 o 
  -9   9  11      159.95      169.20     14.90 o 
  -7   9  11      581.31      629.94     18.73 o 
  -5   9  11     2630.90     2797.52     49.27 o 
  -3   9  11       32.78       33.79      6.45 o 
  -1   9  11       40.04       40.05      5.99 o 
   1   9  11     1461.84     1491.36     35.27 o 
   3   9  11      109.90      124.49      7.29 o 
   5   9  11      712.08      767.05     16.34 o 
  -6  10  11      998.83     1097.60     36.03 o 
  -4  10  11      866.33      965.15     38.64 o 
  -2  10  11       24.94       31.16      6.52 o 
   0  10  11      317.42      308.27     17.36 o 
   2  10  11       17.56       28.15      4.04 o 
 -14   0  12     3446.44     3937.20     49.43 o 
 -12   0  12     1801.92     1662.47     42.28 o 
 -10   0  12      694.32      697.59     44.75 o 
  -8   0  12        5.29        8.24      4.42 o 
  -6   0  12      584.98      659.06     19.24 o 
  -4   0  12      943.16      806.73     27.69 o 
  -2   0  12     6087.97     5642.29     95.05 o 
   0   0  12      449.60      412.16     16.86 o 
   2   0  12     1776.26     1822.11     31.68 o 
   4   0  12     1544.63     1252.91     29.40 o 
   6   0  12      205.91      195.58     32.00 o 
   8   0  12       32.19       33.30     13.14 o 
  10   0  12       58.87       87.64     14.02 o 
 -13   1  12     1280.30     1295.34     23.61 o 
 -11   1  12       19.67        3.03      3.89 o 
  -9   1  12        0.63        9.72      3.79 o 
  -7   1  12       55.96       47.10      5.23 o 
  -5   1  12        4.18        0.48      5.00 o 
  -3   1  12     5647.82     5326.87     46.11 o 
  -1   1  12       50.22       44.94      4.25 o 
   1   1  12      244.05      217.92      8.10 o 
   3   1  12     1303.21     1178.12     23.26 o 
   5   1  12      462.55      449.11     14.73 o 
   7   1  12      144.74      147.51     12.31 o 
   9   1  12      534.00      558.03     28.95 o 
 -14   2  12       68.73       63.10     10.52 o 
 -12   2  12      293.53      326.16     11.83 o 
 -10   2  12       51.43       64.97      6.66 o 
  -8   2  12      157.88      157.29      9.17 o 
  -6   2  12      109.10       94.16      6.56 o 
  -4   2  12     1276.44     1238.36     17.01 o 
  -2   2  12      219.79      206.38      7.51 o 
   0   2  12      178.80      174.43      7.21 o 
   2   2  12       79.63       69.36      4.55 o 
   4   2  12     1074.35      918.17     17.56 o 
   6   2  12      149.97      148.41     12.31 o 
   8   2  12        2.38        7.28      6.05 o 
  10   2  12      440.35      500.58     20.15 o 
 -13   3  12     2209.62     2338.25     53.76 o 
 -11   3  12      188.85      173.65      9.55 o 
  -9   3  12      226.40      198.47     10.94 o 
  -7   3  12       29.07       40.67      5.70 o 
  -5   3  12       32.08       43.41      5.93 o 
  -3   3  12       46.46       42.27      4.74 o 
  -1   3  12     2306.18     2191.61     24.60 o 
   1   3  12       65.45       75.02      5.37 o 
   3   3  12     1570.19     1406.41     25.75 o 
   5   3  12      100.59       89.66      8.93 o 
   7   3  12       66.64       72.71      7.73 o 
   9   3  12        0.85        1.53      5.26 o 
 -12   4  12      484.97      528.19     18.37 o 
 -10   4  12       84.22       70.29      9.44 o 
  -8   4  12      103.83       67.15      6.69 o 
  -6   4  12       10.90       19.56      4.52 o 
  -4   4  12     1666.48     1676.15     28.51 o 
  -2   4  12     5733.05     5546.14     81.32 o 
   0   4  12       62.82       64.36      6.04 o 
   2   4  12     1231.99     1182.93     26.05 o 
   4   4  12     2905.57     2855.90     56.88 o 
   6   4  12      887.63      915.60     21.18 o 
   8   4  12      219.04      229.66     10.71 o 
 -11   5  12        4.57        3.32      4.60 o 
  -9   5  12       14.22       20.74      5.41 o 
  -7   5  12      769.22      770.51     25.97 o 
  -5   5  12      568.86      558.67     18.19 o 
  -3   5  12     1508.45     1410.13     49.09 o 
  -1   5  12      855.03      851.87     22.34 o 
   1   5  12      533.79      501.60     16.08 o 
   3   5  12     4833.33     4733.12     93.45 o 
   5   5  12     1114.94     1037.42     34.00 o 
   7   5  12       60.75       65.94      7.85 o 
   9   5  12       42.22       65.49      8.33 o 
 -10   6  12      266.96      279.09     12.14 o 
  -8   6  12      132.91      118.72      8.28 o 
  -6   6  12        2.60        7.44      4.42 o 
  -4   6  12      186.47      199.74     15.52 o 
  -2   6  12      423.51      423.79     17.87 o 
   0   6  12      657.00      584.96     16.65 o 
   2   6  12      300.77      281.05     12.76 o 
   4   6  12       81.17       74.80      7.05 o 
   6   6  12        2.38       -0.46      4.01 o 
   8   6  12      112.71      119.00      8.07 o 
  -9   7  12        3.67        3.57      3.49 o 
  -7   7  12       97.27       85.23      6.86 o 
  -5   7  12     1291.13     1345.91     33.42 o 
  -3   7  12     1901.83     1964.96     34.87 o 
  -1   7  12      713.07      680.72     17.35 o 
   1   7  12      467.15      476.34     20.93 o 
   3   7  12      849.16      850.01     23.14 o 
   5   7  12     1964.48     2103.32     36.50 o 
   7   7  12       61.64       51.96      5.80 o 
  -8   8  12      491.62      548.56     14.30 o 
  -6   8  12       17.23       17.99      5.80 o 
  -4   8  12      630.64      600.00     21.06 o 
  -2   8  12      994.61     1018.39     24.12 o 
   0   8  12     1429.26     1473.73     28.73 o 
   2   8  12     1254.49     1346.99     23.83 o 
   4   8  12     4228.65     4558.98     43.85 o 
   6   8  12      235.43      251.32     13.02 o 
  -7   9  12       76.72       91.74     11.39 o 
  -5   9  12        0.80        9.61      3.92 o 
  -3   9  12      395.80      402.18     12.10 o 
  -1   9  12      186.19      194.07      9.79 o 
   1   9  12       26.19       29.82      3.95 o 
   3   9  12      413.39      443.07     12.27 o 
  -4  10  12     1256.50     1478.77     42.23 o 
  -2  10  12       48.47       65.67      7.73 o 
   0  10  12       37.42       53.50      6.73 o 
 -13   1  13      975.56     1090.90     26.98 o 
 -11   1  13      172.77      188.36     17.53 o 
  -9   1  13      676.25      701.83     25.45 o 
  -7   1  13        1.79        6.90      5.38 o 
  -5   1  13      679.43      641.49     25.15 o 
  -3   1  13      538.21      522.01     16.98 o 
  -1   1  13     3069.24     2883.18     43.90 o 
   1   1  13      816.15      794.42     21.32 o 
   3   1  13      574.10      502.68     21.84 o 
   5   1  13     1045.65      987.42     25.34 o 
   7   1  13     2481.59     2419.41     42.03 o 
   9   1  13      101.73       94.95     11.83 o 
 -12   2  13     1265.29     1299.29     26.50 o 
 -10   2  13      435.83      473.65     20.06 o 
  -8   2  13      396.51      347.61     16.31 o 
  -6   2  13     1778.19     1700.12     31.02 o 
  -4   2  13       21.11       27.23      7.09 o 
  -2   2  13     3716.57     3476.57     48.69 o 
   0   2  13     1017.55     1048.56     24.48 o 
   2   2  13     2771.84     2578.28     37.25 o 
   4   2  13      264.87      209.06     12.24 o 
   6   2  13     3241.17     3165.50     49.73 o 
   8   2  13     1309.74     1406.24     28.92 o 
 -11   3  13      770.72      843.33     23.08 o 
  -9   3  13        0.95       -5.67      5.67 o 
  -7   3  13      621.66      594.12     16.84 o 
  -5   3  13      311.88      293.67     17.53 o 
  -3   3  13       62.50       55.54      8.93 o 
  -1   3  13      168.96      147.62     10.37 o 
   1   3  13      230.69      230.79     10.79 o 
   3   3  13        1.41        9.94      3.47 o 
   5   3  13      102.72       80.98      7.96 o 
   7   3  13      803.44      872.49     24.45 o 
   9   3  13       22.70       45.57      7.89 o 
 -12   4  13        0.91       -4.38      5.26 o 
 -10   4  13       38.38       34.83      5.23 o 
  -8   4  13      378.70      380.98     14.24 o 
  -6   4  13      152.18      118.03      8.85 o 
  -4   4  13     1326.66     1258.25     41.99 o 
  -2   4  13      461.95      415.94     17.72 o 
   0   4  13     1121.23     1055.63     27.12 o 
   2   4  13        1.29        2.21      3.75 o 
   4   4  13      212.45      195.44     13.49 o 
   6   4  13      619.32      563.95     17.51 o 
   8   4  13      130.78      141.08     10.48 o 
 -11   5  13      811.25      877.94     46.11 o 
  -9   5  13      181.25      200.04      9.54 o 
  -7   5  13       16.55       26.75      5.08 o 
  -5   5  13      441.45      435.86     20.51 o 
  -3   5  13     1323.58     1283.29     29.74 o 
  -1   5  13      960.08      911.47     29.39 o 
   1   5  13     1619.65     1676.37     37.06 o 
   3   5  13      112.40      119.75     11.11 o 
   5   5  13      871.09      916.52     26.35 o 
   7   5  13     1357.29     1521.59     27.73 o 
 -10   6  13      791.59      891.77     20.74 o 
  -8   6  13      642.87      693.79     18.97 o 
  -6   6  13      471.39      489.12     17.08 o 
  -4   6  13      218.08      217.75     10.94 o 
  -2   6  13        5.07        3.00      4.25 o 
   0   6  13      466.75      453.68     15.57 o 
   2   6  13      226.99      237.35     14.30 o 
   4   6  13      270.82      242.49     17.97 o 
   6   6  13      314.37      348.35     14.16 o 
  -9   7  13      187.62      204.50     17.97 o 
  -7   7  13      507.82      521.25     18.40 o 
  -5   7  13        4.70        6.96      4.52 o 
  -3   7  13      587.91      593.05     16.36 o 
  -1   7  13      168.95      165.42      8.34 o 
   1   7  13       95.03      100.37      9.92 o 
   3   7  13      122.19      129.60     12.60 o 
   5   7  13       41.57       53.71      6.45 o 
  -6   8  13       47.57       43.74      8.69 o 
  -4   8  13     1414.70     1504.47     31.35 o 
  -2   8  13      173.43      176.15      9.87 o 
   0   8  13      763.06      812.97     19.16 o 
   2   8  13       10.51       11.00      3.90 o 
   4   8  13        2.23        9.25      3.47 o 
  -5   9  13      142.30      141.14     14.03 o 
  -3   9  13      332.54      363.29     11.16 o 
  -1   9  13       15.22       18.57      3.35 o 
   1   9  13      357.11      368.43     22.81 o 
 -12   0  14      276.81      228.88     19.29 o 
 -10   0  14     1084.14     1264.00     53.58 o 
  -8   0  14     2674.89     2849.29     86.34 o 
  -6   0  14      529.84      491.22     38.60 o 
  -4   0  14     1214.70     1095.28     56.21 o 
  -2   0  14     3753.61     3462.02     68.34 o 
   0   0  14      267.96      287.57     29.81 o 
   2   0  14       11.43       20.15     12.27 o 
   4   0  14       65.70       62.63     10.21 o 
   6   0  14      454.75      475.46     22.33 o 
   8   0  14     1406.60     1608.00     47.50 o 
 -11   1  14      305.47      304.13     17.36 o 
  -9   1  14      747.90      830.99     32.25 o 
  -7   1  14        8.80       22.19      7.73 o 
  -5   1  14     1149.64     1034.72     38.49 o 
  -3   1  14      125.29      114.87      9.07 o 
  -1   1  14      530.58      501.44     18.82 o 
   1   1  14        1.94       10.38      3.81 o 
   3   1  14      127.94       94.46     10.10 o 
   5   1  14      302.71      272.75     12.82 o 
   7   1  14       61.70       62.73      6.90 o 
 -12   2  14        5.68       11.39      7.89 o 
 -10   2  14      494.15      488.49     17.89 o 
  -8   2  14        0.73        3.88      4.41 o 
  -6   2  14      358.25      301.27     16.65 o 
  -4   2  14      267.97      224.06     18.28 o 
  -2   2  14        6.06       15.15      6.18 o 
   0   2  14      193.14      176.86     11.60 o 
   2   2  14      196.09      175.56     11.05 o 
   4   2  14       37.59       41.78      7.38 o 
   6   2  14      158.24      138.94      9.78 o 
   8   2  14       83.24       89.40     12.27 o 
 -11   3  14      227.64      232.69     10.43 o 
  -9   3  14     2098.92     2387.63     39.64 o 
  -7   3  14       47.34       66.52      7.15 o 
  -5   3  14      442.80      370.97     18.69 o 
  -3   3  14     2161.19     2073.69     66.00 o 
  -1   3  14     1110.65     1068.25     30.85 o 
   1   3  14       12.55       12.15      7.26 o 
   3   3  14        8.01       11.50      3.89 o 
   5   3  14      305.41      328.92     19.19 o 
   7   3  14      678.82      796.20     35.11 o 
 -10   4  14      529.40      600.87     16.99 o 
  -8   4  14      433.41      466.31     18.22 o 
  -6   4  14       60.78       47.03      7.75 o 
  -4   4  14      695.80      670.65     24.79 o 
  -2   4  14      580.65      564.25     28.22 o 
   0   4  14      436.58      441.17     15.10 o 
   2   4  14      226.09      209.41     10.42 o 
   4   4  14      141.94      169.11      9.97 o 
   6   4  14       97.54       96.78      9.18 o 
  -9   5  14       24.67       17.21      4.62 o 
  -7   5  14      443.98      444.31     15.45 o 
  -5   5  14       23.61       23.02      7.90 o 
  -3   5  14       33.73       28.04      8.06 o 
  -1   5  14     1081.74     1088.62     26.12 o 
   1   5  14        0.54       -1.78      4.82 o 
   3   5  14       52.66       54.52      7.38 o 
   5   5  14      228.90      187.76     10.94 o 
  -8   6  14      110.55      133.12      9.11 o 
  -6   6  14        0.41        5.74      3.88 o 
  -4   6  14      391.37      364.21     14.57 o 
  -2   6  14      616.96      643.93     17.17 o 
   0   6  14       54.60       62.76      7.99 o 
   2   6  14        9.60        9.83      3.98 o 
   4   6  14       15.89       10.82      4.24 o 
  -7   7  14       66.24       95.54      7.56 o 
  -5   7  14        4.53       14.75      4.70 o 
  -3   7  14      867.80      895.39     17.95 o 
  -1   7  14      104.40      131.44      9.77 o 
   1   7  14      873.47      926.69     23.66 o 
   3   7  14       33.19       28.92      8.76 o 
  -4   8  14       18.36       32.41      7.01 o 
  -2   8  14      373.13      419.24     15.95 o 
   0   8  14      403.33      440.13     14.67 o 
 -11   1  15      748.05      847.88     23.28 o 
  -9   1  15      782.70      835.27     28.86 o 
  -7   1  15        5.09        9.32      6.73 o 
  -5   1  15      160.23      157.18     15.78 o 
  -3   1  15       87.78       94.97     12.68 o 
  -1   1  15       42.61       44.61      7.92 o 
   1   1  15     2077.89     2175.37     59.12 o 
   3   1  15      570.75      564.23     20.53 o 
   5   1  15      523.43      577.48     18.57 o 
 -10   2  15     1026.46     1141.30     28.89 o 
  -8   2  15      879.28      944.47     24.91 o 
  -6   2  15       22.47       19.51      5.52 o 
  -4   2  15       96.07       82.65     10.73 o 
  -2   2  15        9.50        6.24      4.91 o 
   0   2  15     1735.71     1718.35     37.22 o 
   2   2  15     1995.76     2120.61     33.81 o 
   4   2  15        8.03       20.94      5.35 o 
   6   2  15      782.44      889.71     25.46 o 
  -9   3  15      167.12      163.62      9.41 o 
  -7   3  15      364.77      365.07     20.17 o 
  -5   3  15       56.36       59.12      9.59 o 
  -3   3  15        2.00        7.16      5.24 o 
  -1   3  15      175.78      140.25      9.81 o 
   1   3  15      519.36      517.40     15.29 o 
   3   3  15       85.06       92.39      7.14 o 
   5   3  15        2.66       -0.93      4.62 o 
  -8   4  15       57.74       64.93      6.90 o 
  -6   4  15       14.67       24.15      6.20 o 
  -4   4  15      306.07      304.37     19.52 o 
  -2   4  15       12.75       16.16      5.67 o 
   0   4  15        5.89        5.35      4.82 o 
   2   4  15      776.46      772.19     17.10 o 
   4   4  15      115.93       94.67      7.75 o 
  -7   5  15      203.12      203.53     10.79 o 
  -5   5  15      144.19      141.34      9.94 o 
  -3   5  15        7.32        7.38      4.32 o 
  -1   5  15      426.42      459.75     15.45 o 
   1   5  15      972.40     1041.72     23.07 o 
   3   5  15      215.32      215.74      9.42 o 
  -6   6  15      107.55      132.47      8.36 o 
  -4   6  15       18.62       21.96      4.15 o 
  -2   6  15      182.00      175.04      8.87 o 
   0   6  15      692.38      721.54     19.88 o 
   2   6  15      373.40      414.61     14.51 o 
  -5   7  15       73.54       63.11      9.64 o 
  -3   7  15       32.91       27.79      5.58 o 
  -1   7  15      121.85      115.35     10.52 o 
  -8   0  16     1589.22     1596.89     51.03 o 
  -6   0  16     1549.88     1531.87     55.40 o 
  -4   0  16      250.16      226.45     15.80 o 
  -2   0  16      437.06      485.07     22.58 o 
   0   0  16      431.76      435.92     31.58 o 
   2   0  16      824.07      875.32     42.14 o 
   4   0  16      225.27      258.66     20.17 o 
  -9   1  16       29.79       14.31      5.47 o 
  -7   1  16     2128.89     2196.74     43.88 o 
  -5   1  16      215.18      216.23     12.44 o 
  -3   1  16      117.67      135.16     10.43 o 
  -1   1  16      103.72      122.66      9.89 o 
   1   1  16      732.76      739.06     27.93 o 
   3   1  16      403.30      486.71     20.77 o 
  -8   2  16        2.69        3.09      5.24 o 
  -6   2  16      342.62      324.39     25.87 o 
  -4   2  16        6.31        2.19      3.82 o 
  -2   2  16        1.63        7.80      5.56 o 
   0   2  16      109.09      128.03      9.59 o 
   2   2  16      163.42      154.26     12.70 o 
   4   2  16       17.07       10.95      7.45 o 
  -7   3  16      695.35      633.94     17.70 o 
  -5   3  16      931.09      933.69     23.80 o 
  -3   3  16        1.13        1.23      4.99 o 
  -1   3  16      421.17      475.43     17.62 o 
   1   3  16      681.55      683.68     24.83 o 
   3   3  16      172.99      202.29     10.10 o 
  -6   4  16     1058.76     1107.96     28.27 o 
  -4   4  16       14.72        8.72      4.13 o 
  -2   4  16        8.60        4.62      4.20 o 
   0   4  16        8.56        2.02      5.84 o 
   2   4  16     1137.53     1295.79     23.00 o 
  -5   5  16       67.73       60.44      5.11 o 
  -3   5  16       16.94       11.61      4.81 o 
  -1   5  16       31.00       36.23      5.34 o 
  -5   1  17     1010.65     1080.20     27.25 o 
  -3   1  17      534.44      575.12     22.01 o 
  -1   1  17       59.72       86.67      9.59 o 
   1   1  17       25.40       17.27      5.24 o 
  -6   2  17     1677.50     1968.23     50.20 o 
  -4   2  17     1698.08     1841.93     36.41 o 
  -2   2  17       93.53       91.15      7.38 o 
   0   2  17       57.27       81.92      8.33 o 
  -5   3  17      572.53      684.68     29.84 o 
  -3   3  17      332.09      326.63     25.00 o 
  -1   3  17       64.43       68.15      8.06 o 
                                                 
